# Supplementary material for: Comparing thermal strain in outdoor maintenance and indoor service workers in the mining industry during summer
Source: PLoS One. 2023 Oct 5;18(10):e0292436. doi: 10.1371/journal.pone.0292436 (PMC10553273; doi:10.1371/journal.pone.0292436)
Supplement: S1 File — (XLSX) [file pone.0292436.s001.xlsx]

## Sheet: S1_File. demographics
Participant ID	Age	Height	Height (m)	Weight	BMI	Waist	Hip	Waist to Hip	Occupation	employment (yr)
1	60	172	1.72	120	40.6	114	102	1.12	Maintenance	7
2	57	175	1.75	78	25.5	98	108	0.91	Maintenance	4
3	37	168	1.68	99	35.1	108	104	1.04	Maintenance	0.17
4	64	181	1.81	97	29.6	108	111	0.97	Maintenance	0.12
5	26	180	1.8	97	29.9	94	105	0.9	Maintenance	2
6	50	174	1.74	79.6	26.3	100	104	0.96	Maintenance	2
7	29	167	1.67	84	30.1	92	99	0.93	Maintenance	2
9	25	188	1.88	115	32.5	105	120	0.88	Maintenance	0.25
10	54	180	1.8	82	25.3	98	104	0.94	Maintenance	2.5
11	33	168	1.68	67	23.7	73	90	0.81	Maintenance	2.5
12	62	169	1.69	62.7	22	81	92	0.88	Maintenance	0.58
13	58	172	1.72	110	37.2	115	118	0.97	Maintenance	3.5
50	57	175	1.75	97	31.7	112	108	1.04	Service	2.6
52	55	168	1.68	84	29.8	94	110	0.85	Service	0.17
53	30	154	1.54	76	32	106	112	0.95	Service	0.95
54	45	157	1.57	51	20.7	69	94	0.73	Service	0.25
55	78	182	1.82	95	28.7	106	104	1.02	Service	6
56	31	170	1.7	72	24.9	81	102	0.79	Service	0.33
57	28	173	1.73	75	25.1	73	97	0.75	Service	0.1
58	44	180	1.8	89	27.5	90	97	0.93	Service	3
59	25	170	1.7	65	22.5	80	97	0.82	Service	0.1
60	46	171	1.71	74	25.3	90	109	0.83	Service	0.5
62	25	173	1.73	72	24.1	90	100	0.9	Service	0.1
63	25	166	1.66	89	32.3	93	112	0.83	Service	0.6
