# Supplementary material for: Comparing thermal strain in outdoor maintenance and indoor service workers in the mining industry during summer
Source: PLoS One. 2023 Oct 5;18(10):e0292436. doi: 10.1371/journal.pone.0292436 (PMC10553273; doi:10.1371/journal.pone.0292436)
Supplement: S2 File — (XLSX) [file pone.0292436.s002.xlsx]

## Sheet: Sheet1
id	season	occupation	water intake	other fluid	total fluid	activity	stress	anxiety	depression
1	Summer	maintenance	1	0.25	1.25	10519	16	2	12
1	Summer	maintenance	0.9	0.25	1.15	6031	14	8	10
1	Summer	maintenance	1	0.25	1.25	6077	18	6	14
2	Summer	maintenance	2.5	0.5	3	4540	12	12	8
2	Summer	maintenance	2	0.5	2.5	6899	12	4	4
2	Summer	maintenance	2.5	0	2.5	4543	16	10	8
3	Summer	maintenance	2	1.25	3.25	4345	12	2	6
3	Summer	maintenance	3	1.25	4.25	8220	8	0	8
3	Summer	maintenance	2.5	1	3.5	4533	10	6	12
4	Summer	maintenance	4	0.5	4.5	6859	0	0	0
4	Summer	maintenance	3.5	0.375	3.875	12763	2	2	0
4	Summer	maintenance	4	1	5	9401	0	0	0
5	Summer	maintenance	4	0.65	4.65	4874	8	2	4
5	Summer	maintenance	4	1	5	6644	6	4	0
5	Summer	maintenance	4	0.575	4.575	5052	4	0	2
6	Summer	maintenance	5	0	5	9777	6	4	2
6	Summer	maintenance	7.5	0.25	7.75	11238	0	2	0
6	Summer	maintenance	6.5	0	6.5	10502	0	6	0
7	Summer	maintenance	3	0.25	3.25	10228	2	2	2
7	Summer	maintenance	2	0.25	2.25	5745	2	2	2
7	Summer	maintenance	2	0.75	2.75	8348	4	2	6
9	Summer	maintenance	5	0.25	5.25	6747	6	10	2
9	Summer	maintenance	4	0.25	4.25	5211	0	8	2
9	Summer	maintenance	2.5	0.75	3.25	5774	2	6	2
10	Summer	maintenance	4	0.5	4.5	10044	0	0	0
10	Summer	maintenance	5.5	1	6.5	8613	6	0	0
10	Summer	maintenance	5	0.75	5.75	11369	0	0	0
11	Summer	maintenance	3	0	3	4497	8	0	2
11	Summer	maintenance	3	0.25	3.25	4471	6	0	2
11	Summer	maintenance	3	0	3	6162	6	0	2
12	Summer	maintenance	2.5	0.5	3	9458	4	2	12
12	Summer	maintenance	1.5	0.75	2.25	11980	2	2	14
12	Summer	maintenance	2.5	1	3.5	15651	0	2	8
13	Summer	maintenance	2	1	3	7889	2	2	0
13	Summer	maintenance	4	1.25	5.25	8885	2	2	0
13	Summer	maintenance	3	2.25	5.25	5989	2	0	0
50	Summer	service	5		5	10856	10	4	2
50	Summer	service	3.8		3.8	13165	14	8	4
50	Summer	service	2.5	1	3.5	13968	12	8	8
52	Summer	service	4	0.75	4.8	9841	6	4	2
52	Summer	service	4		4	12583	4	0	0
52	Summer	service	5	0.5	5.5	11753	2	0	0
53	Summer	service	3	0.5	3.5	11658	22	18	22
53	Summer	service	1.5	0.5	2	13244	6	10	4
54	Summer	service	3	0.25	3.3	10413	14	10	2
54	Summer	service	3	0.25	3.3	11102	14	6	2
55	Summer	service	5	0.5	5.5	9752	16	8	12
55	Summer	service	5	0.5	5.5	8637	6	4	0
55	Summer	service	5	0.5	5.5	8622	4	2	0
56	Summer	service	5	0.6	5.6	10286	2	4	2
56	Summer	service	2	0.5	2.5	9592	10	4	10
57	Summer	service	3	0.5	3.5	12872	6	4	2
57	Summer	service	4	0.375	4.4	14582	6	2	4
57	Summer	service	5	0.375	5.4	9840	4	2	4
58	Summer	service	3	0.25	3.3	10558	10	4	0
58	Summer	service	3	0.375	3.4	10015	24	8	6
58	Summer	service	1.5		1.5	11058	6	4	0
59	Summer	service	2.5		2.5	9175	14	8	4
59	Summer	service	2.5		2.5	11014	10	2	6
59	Summer	service	1		1	10033	10	2	6
60	Summer	service	5		5	11569	6	8	8
60	Summer	service	2.5		2.5	9624	0	4	0
60	Summer	service	4		4	14104	6	10	2
62	Summer	service	4.5	0.25	4.8	9731	10	0	8
62	Summer	service	2.5		2.5	12325	28	4	22
63	Summer	service	5	0.375	5.4	10564	14	14	14
63	Summer	service	3		3	15602	10	6	14
63	Summer	service	5		5	12897	18	12	8
