# Supplementary material for: Comparing thermal strain in outdoor maintenance and indoor service workers in the mining industry during summer
Source: PLoS One. 2023 Oct 5;18(10):e0292436. doi: 10.1371/journal.pone.0292436 (PMC10553273; doi:10.1371/journal.pone.0292436)
Supplement: S3 File — (XLSX) [file pone.0292436.s003.xlsx]

## Sheet: physiology & cog
id	season	shift timepoint	occupation	tc	hr	comf	ts	rpe	counting
50	summer	1	service	37.18	84	0	12	6	4.2
50	summer	2	service	37.85	112	10	15	12	4.6
50	summer	3	service	37.68	102	13	17	13	4.6
50	summer	1	service	37.07	89	10	13	8	4.3
50	summer	2	service	37.51	101	10	16	11	3.6
50	summer	3	service	37.73	104	10	15	13	4.3
50	summer	1	service	37.05	84	10	10	9	5.3
50	summer	2	service	37.58	104	10	15	13	5.3
50	summer	3	service	37.86	101	10	18	15	5.6
52	summer	1	service	37.22	82	12	12	6	7
52	summer	2	service	37.21	94	14	15	12	7
52	summer	3	service	37.6	101	11	12	13	5.3
52	summer	1	service	37.34	80	11	11	7	6.3
52	summer	2	service	37.61	89	13	14	12	6
52	summer	3	service	37.66	95	15	14	12	6.3
52	summer	1	service	37.09	75	11	11	7	7
52	summer	2	service	37.28	86	12	15	14	6.3
52	summer	3	service	37.37	79	12	13	11	4.6
53	summer	1	service	37.56	94	10	15	7	3.5
53	summer	2	service	38.11	95	10	16	11	6.3
53	summer	3	service	37.84	91	0	8	12	6
53	summer	1	service	37.69	81	10	11	11	5
53	summer	2	service	37.81	92	10	14	12	6
53	summer	3	service	37.56	85	16	14	13	6
54	summer	1	service	37.56	83	11	12	9	4
54	summer	2	service	37.69	94	10	15	14	5.3
54	summer	3	service	37.71	98	10	12	14	6
54	summer	1	service	37.46	86	9	10	11	6.3
54	summer	2	service	37.37	92	12	15	14	5.3
54	summer	3	service	37.13	81	10	13	14	5
55	summer	1	service	36.55	71	10	10	11	4.6
55	summer	2	service	37.91	90	20	20	13	5.6
55	summer	3	service	37.53	96	10	10	11	5.3
55	summer	1	service	36.86	78	0	3	6	4.3
55	summer	2	service	37.18	98	14	15	13	6
55	summer	3	service	37.3	82	10	12	14	4.3
55	summer	1	service	36.7	76	10	7	6	4
55	summer	2	service	37.47	84	16	16	11	4.3
55	summer	3	service	37.36	120	17	17	11	4.6
56	summer	1	service	37.07	96	10	8	6	4.9
56	summer	2	service	37.94	105	16	17	13	5.6
56	summer	3	service	37.56	97	9	19	11	7
56	summer	1	service	37.45	97	9	9	7	5.6
56	summer	2	service	37.63	110	10	16	13	3.9
56	summer	3	service	37.37	96	20	20	11	7
56	summer	2	service	37.55	103	12	12	15
57	summer	1	service	36.57	70	10	10	6	4.6
57	summer	2	service	37.4	99	20	20	14	5
57	summer	3	service	37.65	88	17	14	15	5.3
57	summer	1	service	36.79	74	10	14	6	5
57	summer	2	service	37.7	98	20	20	13	4.3
57	summer	3	service	37.45	100	20	17	13	4
57	summer	1	service	37.01	78	11	13	8	6
57	summer	2	service	37.39	95	17	17	13	6
57	summer	3	service	37.68	90	15	15	15	5.6
58	summer	1	service	37.3	70	10	10	6	2
58	summer	2	service	37.61	80	11	16	12	5.6
58	summer	3	service	37.51	63	10	15	11	3.9
58	summer	1	service	37.25	73	11	11	11	5
58	summer	2	service	37.63	81	13	15	13	5
58	summer	3	service	37.63	70	12	15	12	5.6
58	summer	1	service	37.15	72	10	15	9	5
58	summer	2	service	37.5	74	10	13	12	5.3
58	summer	3	service	37.64	75	10	10	11	5.6
59	summer	1	service	37.41	66	10	12	11	6
59	summer	2	service	37.84	124	10	14	11	7
59	summer	3	service	38.02	120	10	15	11	6.3
59	summer	1	service	37.53	63	10	11	11	6
59	summer	2	service	37.66	92	16	16	13	7
59	summer	3	service	37.83	111	12	12	11	5
59	summer	1	service	37.36	68	10	10	8	5
59	summer	2	service	37.69	108	10	13	12	6.3
59	summer	3	service	37.95	110	10	10	11	7
60	summer	1	service	37.23	103	10	12	11	4.3
60	summer	2	service	37.78	102	11	16	13	7
60	summer	3	service	37.81	102	13	13	13	5.3
60	summer	1	service	36.96	89	11	12	9	4
60	summer	2	service	37.33	90	12	14	11	5.6
60	summer	3	service	37.64	98	10	14	11	7
60	summer	1	service	36.53	80	0	7	6	7
60	summer	2	service	37.61	88	10	15	11	6
60	summer	3	service	37.87	93	13	16	11	7
62	summer	1	service	36.95	70	15	10	6	7
62	summer	2	service	37.69	113	10	10	11	7
62	summer	3	service	37.88	96	17	17	12	7
62	summer	1	service	36.84	70	10	10	6	7
62	summer	2	service	37.61	124	10	10	13	7
62	summer	3	service	37.91	110	20	20	11	6
63	summer	1	service	37.69	98	13	15	6	4.6
63	summer	2	service	37.87	116	17	18	12	4.2
63	summer	3	service	37.91	114	20	20	12	6.3
63	summer	1	service	37.62	102	8	12	6	5.3
63	summer	2	service	38.13	136	15	16	12	4.6
63	summer	3	service	38.57	143	20	20	15	4.9
63	summer	1	service	37.56	95	10	12	6	5
63	summer	2	service	37.89	104	19	19	12	4
63	summer	3	service	38.09	100	17	18	18	6.3
1	summer	1	maintenance	37.41	99	0	10	7	5
1	summer	2	maintenance	37.62	94	0	11	6	4.29
1	summer	3	maintenance	37.35	115	10	10	7	4.29
1	summer	1	maintenance	37.41	87	0	10	7	6.29
1	summer	2	maintenance	37.96	101	16	19	19	5.59
1	summer	3	maintenance	38.01	91	7	7	11	5
1	summer	1	maintenance	37.44	79	11	11	6	6
1	summer	2	maintenance	37.39	92	10	11	11	3.89
1	summer	3	maintenance	37.26	89	10	14	11	4.29
2	summer	1	maintenance	37.13	60	12	10	7	5.29
2	summer	2	maintenance	37.34	98	10	11	11	2.89
2	summer	3	maintenance	37.51	150	10	10	11	5.59
2	summer	1	maintenance	36.66	73	10	9	7	4
2	summer	2	maintenance	37.65	121	7	12	12	5.29
2	summer	3	maintenance	37.32	140	11	11	10	4
2	summer	1	maintenance	37.13	87	0	7	7	6
2	summer	2	maintenance	37.61	78	10	10	11	5
2	summer	3	maintenance	37.47	99	14	14	12	4
3	summer	1	maintenance	37.18	83	0	10	6	5.29
3	summer	2	maintenance	37.4	86	10	11	6	2.29
3	summer	3	maintenance	37.93	100	10	10	7	4
3	summer	1	maintenance	37	78	10	10	6	4.29
3	summer	2	maintenance	37.74	76	10	10	6	4.29
3	summer	3	maintenance	37.72	97	10	10	7	3.19
3	summer	1	maintenance	37.44	69	10	10	6	4
3	summer	2	maintenance	37.24	88	10	10	7	4.29
3	summer	3	maintenance	38.07	77	10	10	10	4
4	summer	1	maintenance		78	0	10	6	3.59
4	summer	2	maintenance		122	0	12	8	3.59
4	summer	3	maintenance		105	0	10	8	4
4	summer	1	maintenance		78	0	10	6	4.29
4	summer	2	maintenance		89	0	10	6	5.29
4	summer	3	maintenance		88	0	10	7	4.59
4	summer	1	maintenance		81	0	10	6	6
4	summer	2	maintenance		92	0	7	7	5.29
4	summer	3	maintenance		81	0	7	6	3.59
5	summer	1	maintenance	37.15	87	0	10	6	7
5	summer	2	maintenance	37.65	100	0	11	7	4.29
5	summer	3	maintenance	37.76	86	0	10	6	7
5	summer	1	maintenance	37.31	77	6	12	9	5.29
5	summer	2	maintenance	37.72	74	11	13	10	6
5	summer	3	maintenance	37.55	73	10	10	9	5.59
5	summer	1	maintenance	36.8	77	0	12	6	7
5	summer	2	maintenance	37.66	72	7	15	8	6.29
5	summer	3	maintenance	37.46	80	6	12	8	5.59
6	summer	1	maintenance	36.89	77	9	11	7	3.89
6	summer	2	maintenance	37.43	86	10	13	13	5
6	summer	3	maintenance	37.48	80	10	9	11	5
6	summer	1	maintenance	36.92	91	11	5	9	4
6	summer	2	maintenance	37.21	94	12	10	12	7
6	summer	3	maintenance	37.26	78	0	7	13	5.59
6	summer	1	maintenance	36.98	73	0	10	11	4
6	summer	2	maintenance	37.5	96	10	12	13	6.29
6	summer	3	maintenance	37.19	65	10	10	11	5
7	summer	1	maintenance	37.58	68	5	7	7	7
7	summer	2	maintenance	37.5	67	10	12	11	5.59
7	summer	3	maintenance	37.5	115	11	11	12	5.59
7	summer	1	maintenance	37.46	78	10	10	7	7
7	summer	2	maintenance	37.35	70	10	11	10	7
7	summer	3	maintenance	37.3	78	10	13	12	6.29
7	summer	1	maintenance	37.63	78	10	10	7	5.59
7	summer	2	maintenance	37.36	90	10	12	11	7
7	summer	3	maintenance	37.69	71	10	11	12	7
9	summer	1	maintenance	37.36	70	12	13	7	7
9	summer	2	maintenance	37.88	90	13	14	11	6
9	summer	3	maintenance	37.85	108	14	10	11	5.29
9	summer	1	maintenance	37.71	86	3	6	6	5
9	summer	2	maintenance	37.38	75	12	12	8	6
9	summer	3	maintenance	37.43	70	9	9	9	5
9	summer	1	maintenance	37.75	78	10	10	7	6.29
9	summer	2	maintenance	37.53	89	11	13	12	5.59
9	summer	3	maintenance	37.6	81	10	10	7	4.89
10	summer	1	maintenance	37.75	69	0	7	6	3.59
10	summer	2	maintenance	37.49	85	12	12	13	7
10	summer	3	maintenance	37.6	70	12	7	13	5.29
10	summer	1	maintenance	37.27	64	0	10	6	5.59
10	summer	2	maintenance	37.03	66	12	13	13	5.59
10	summer	3	maintenance	37.61	75	9	11	13	6.29
10	summer	1	maintenance	37.15	65	10	6	9	6
10	summer	2	maintenance	37.65	80	12	14	13	7
10	summer	3	maintenance	37.49	83	10	10	11	7
11	summer	1	maintenance		60	10	10	6	7
11	summer	2	maintenance		60	10	14	9	6.29
11	summer	3	maintenance		57	10	14	11	6.29
11	summer	1	maintenance	37.12	62	10	13	7	7
11	summer	2	maintenance	37.13	66	10	12	9	5.59
11	summer	3	maintenance	37.44	84	10	3	11	7
11	summer	1	maintenance	37.12	61	6	10	7	7
11	summer	2	maintenance	37.57	64	6	15	11	6.29
11	summer	3	maintenance	37.67	63	14	16	11	6.29
12	summer	1	maintenance		67	10	10	6	6
12	summer	2	maintenance		80	12	15	9	5
12	summer	3	maintenance		77	10	14	9	6
12	summer	1	maintenance	37.36	76	10	10	7	5
12	summer	2	maintenance	37.31	76	12	12	11	5.59
12	summer	3	maintenance	37.37	73	3	3	9	6
12	summer	1	maintenance	37.24	72	7	7	7	4.29
12	summer	2	maintenance	37.31	73	13	14	9	7
12	summer	3	maintenance	37.36	98	10	10	11	5.29
13	summer	1	maintenance		92	0	13	6	2.59
13	summer	2	maintenance		108	11	13	12	3.19
13	summer	3	maintenance		107	4	12	12	5.29
13	summer	1	maintenance		85	0	10	6	3.59
13	summer	2	maintenance		111	12	17	14	2.59
13	summer	3	maintenance		102	10	13	12	4
13	summer	1	maintenance		94	0	10	6	3.29
13	summer	2	maintenance		100	11	15	12	4
13	summer	3	maintenance		103	10	15	12	2.59
