# Supplementary material for: Comparing thermal strain in outdoor maintenance and indoor service workers in the mining industry during summer
Source: PLoS One. 2023 Oct 5;18(10):e0292436. doi: 10.1371/journal.pone.0292436 (PMC10553273; doi:10.1371/journal.pone.0292436)
Supplement: S4 File — (XLSX) [file pone.0292436.s004.xlsx]

## Sheet: performance and fatigue
id	season	shift	occupation	usg	physical	general	mental	motivation	activity	dom	nondom
1	summer	pre	maintenance	1.017	10	9	10	5	9	14	11
1	summer	post	maintenance	1.023	8	8	11	5	4	14	11
1	summer	pre	maintenance	1.021	13	17	5	4	6	16	13
1	summer	post	maintenance	1.028	6	12	5	5	4	15	12
1	summer	pre	maintenance	1.022	8	14	7	4	4	12	10
1	summer	post	maintenance	1.024	9	8	5	4	7	13	12
2	summer	pre	maintenance	1.014	11	10	7	5	7	13	11
2	summer	post	maintenance	1.016	9	9	10	7	12	13	13
2	summer	pre	maintenance	1.022	10	11	9	6	6	12	12
2	summer	post	maintenance	1.012	7	11	9	4	7	13	12
2	summer	pre	maintenance	1.014	8	7	8	6	7	14	14
2	summer	post	maintenance	1.021	10	11	10	9	8	14	13
3	summer	pre	maintenance	1.022	15	12	13	10	12	16	16
3	summer	post	maintenance	1.023	12	13	14	11	11	17	16
3	summer	pre	maintenance	1.025	12	14	13	12	11	16	15
3	summer	post	maintenance	1.021	11	11	12	11	12	18	17
3	summer	pre	maintenance	1.019	10	12	12	10	11	18	16
3	summer	post	maintenance	1.016	11	12	11	12	12	19	17
4	summer	pre	maintenance	1.017	6	4	6	4	8	12	12
4	summer	post	maintenance	1.025	6	4	4	4	13	14	12
4	summer	pre	maintenance	1.016	4	4	4	4	8	13	13
4	summer	post	maintenance	1.025	6	4	6	4	8	14	14
4	summer	pre	maintenance	1.02	6	4	4	4	12	14	13
4	summer	post	maintenance	1.016	4	4	4	4	8	16	13
5	summer	pre	maintenance	1.016	5	8	8	4	5	18	17
5	summer	post	maintenance	1.007	4	8	7	5	6	20	16
5	summer	pre	maintenance	1.019	4	6	5	5	4	18	16
5	summer	post	maintenance	1.008	4	5	7	10	5	17	17
5	summer	pre	maintenance	1.019	4	7	5	5	5	18	17
5	summer	post	maintenance	1.006	4	6	4	4	4	18	15
6	summer	pre	maintenance	1.011	8	7	6	8	7	13	13
6	summer	post	maintenance	1.028	4	4	4	8	4	15	14
6	summer	pre	maintenance	1.011	4	4	4	11	4	15	13
6	summer	post	maintenance	1.026	6	7	5	8	6	15	13
6	summer	pre	maintenance	1.011	4	4	4	10	4	14	13
6	summer	post	maintenance	1.014	4	4	4	12	4	16	15
7	summer	pre	maintenance	1.008	9	9	7	8	7	16	17
7	summer	post	maintenance	1.02	9	10	10	8	9	17	17
7	summer	pre	maintenance	1.011	9	9	8	8	9	16	17
7	summer	post	maintenance	1.02	9	11	7	9	9	18	18
7	summer	pre	maintenance	1.008	9	11	8	8	8	18	17
7	summer	post	maintenance	1.012	9	10	8	8	9	19	17
9	summer	pre	maintenance	1.021	5	8	7	5	9	15	17
9	summer	post	maintenance	1.024	5	8	8	8	8	20	15
9	summer	pre	maintenance	1.024	5	8	9	7	10	17	16
9	summer	post	maintenance	1.021	5	5	6	5	10	16	15
9	summer	pre	maintenance	1.022	5	8	7	5	13	17	18
9	summer	post	maintenance	1.015	5	6	8	7	12	18	16
10	summer	pre	maintenance	1.016	4	4	4	4	7	14	11
10	summer	post	maintenance	1.027	4	4	4	5	4	13	12
10	summer	pre	maintenance	1.016	4	4	4	6	6	12	13
10	summer	post	maintenance	1.022	4	5	4	8	6	15	12
10	summer	pre	maintenance	1.026	4	4	4	6	6	16	12
10	summer	post	maintenance	1.022	4	9	4	5	5	15	14
11	summer	pre	maintenance	1.014	5	7	7	5	11	18	16
11	summer	post	maintenance	1.004	5	8	7	6	5	18	20
11	summer	pre	maintenance	1.01	7	11	7	6	9	17	19
11	summer	post	maintenance	1.004	4	9	8	4	6	18	19
11	summer	pre	maintenance	1.018	9	9	6	4	4	19	18
11	summer	post	maintenance	1.004	6	9	9	6	6	20	20
12	summer	pre	maintenance	1.016	11	4	8	5	4	16	18
12	summer	post	maintenance	1.013	5	10	4	11	8	20	18
12	summer	pre	maintenance	1.016	14	11	6	6	10	17	16
12	summer	post	maintenance	1.022	7	8	7	11	9	19	19
12	summer	pre	maintenance	1.017	7	8	10	5	5	18	18
12	summer	post	maintenance	1.027	9	10	10	8	7	17	18
13	summer	pre	maintenance	1.022	5	9	8	7	6	14	13
13	summer	post	maintenance	1.029	4	4	4	4	4	13	14
13	summer	pre	maintenance	1.022	4	4	4	4	4	14	15
13	summer	post	maintenance	1.026	8	11	6	5	8	15	16
13	summer	pre	maintenance	1.018	5	7	4	5	7	15	14
13	summer	post	maintenance	1.026	4	7	4	4	6	14	15
50	summer	pre	service	1.027	9	10	5	6	5	13	13
50	summer	post	service	1.033	13	17	10	11	6	15	14
50	summer	pre	service	1.03	11	12	7	9	7	15	16
50	summer	post	service	1.033	12	13	11	11	9	15	14
50	summer	pre	service	1.03	11	10	9	8	7	14	14
50	summer	post	service	1.034	14	16	17	14	16	13	14
52	summer	pre	service	1.032	8	11	5	4	5	17	16
52	summer	post	service	1.028	11	13	12	11	10	16	16
52	summer	pre	service	1.024	6	12	8	4	9	17	15
52	summer	post	service	1.024	8	15	9	9	11	19	13
52	summer	pre	service	1.027	5	9	8	4	5	17	14
52	summer	post	service	1.024	10	12	10	5	8	19	16
53	summer	pre	service	1.019	4	11	12	6	9	16	18
53	summer	post	service	1.024	7	14	10	11	11	18	14
53	summer	pre	service	1.03	7	11	11	9	9	17	18
53	summer	post	service	1.031	10	13	15	15	12	19	18
54	summer	pre	service	1.012	8	11	8	8	8	19	15
54	summer	post	service	1.004	8	8	10	7	7	19	18
54	summer	pre	service	1.013	7	10	11	7	5	19	19
54	summer	post	service	1.009	6	8	7	6	5	20	19
55	summer	pre	service	1.023	5	5	8	5	11	13	10
55	summer	post	service	1.021	4	8	4	4	5	14	13
55	summer	pre	service	1.022	4	4	4	4	4	13	10
55	summer	post	service	1.02	4	9	4	4	5	13	13
55	summer	pre	service	1.023	4	4	5	4	4	15	14
55	summer	post	service	1.023	4	5	4	4	5	13	13
56	summer	pre	service	1.021	8	9	9	7	8	17	19
56	summer	post	service	1.029	10	12	10	13	8	18	18
56	summer	pre	service	1.02	8	12	8	8	10	18	18
56	summer	post	service	1.03	8	12	8	8	8	17	17
57	summer	pre	service	1.025	10	7	9	5	6	17	15
57	summer	post	service	1.019	13	17	11	11	10	17	15
57	summer	pre	service	1.012	6	6	9	7	5	16	14
57	summer	post	service	1.023	12	13	11	10	6	17	15
57	summer	pre	service	1.006	8	9	9	6	6	15	14
57	summer	post	service	1.021	15	16	12	12	8	15	14
58	summer	pre	service	1.033	9	13	10	15	9	16	12
58	summer	post	service	1.034	10	12	12	9	8	16	15
58	summer	pre	service	1.03	5	7	10	7	5	16	17
58	summer	post	service	1.025	7	10	7	10	5	19	16
58	summer	pre	service	1.029	6	8	10	7	6	17	14
58	summer	post	service	1.03	6	8	8	8	7	19	16
59	summer	pre	service	1.024	13	13	12	12	10	21	16
59	summer	post	service	1.03	11	13	10	11	10	21	18
59	summer	pre	service	1.028	6	10	13	13	12	22	20
59	summer	post	service	1.029	8	8	13	13	9	21	19
59	summer	pre	service	1.021	8	11	12	13	11	22	18
59	summer	post	service	1.026	10	10	12	13	7	21	19
60	summer	pre	service	1.033	10	9	7	8	12	16	15
60	summer	post	service	1.029	12	12	12	13	13	18	14
60	summer	pre	service	1.017	9	11	11	10	8	17	16
60	summer	post	service	1.02	9	10	9	4	5	19	17
60	summer	pre	service	1.027	4	4	4	4	4	17	16
60	summer	post	service	1.023	11	9	11	13	12	18	16
62	summer	pre	service	1.018	8	11	10	10	8	19	19
62	summer	post	service	1.028	12	13	11	17	10	17	16
62	summer	pre	service	1.02	11	16	12	15	12	17	17
62	summer	post	service	1.027	9	14	10	13	10	19	19
63	summer	pre	service	1.024	11	15	10	12	8	21	18
63	summer	post	service	1.032	14	13	13	17	9	20	18
63	summer	pre	service	1.021	9	8	10	9	9	20	18
63	summer	post	service	1.034	15	16	12	18	9	21	19
63	summer	pre	service	1.024	7	8	8	7	9	21	19
63	summer	post	service	1.032	11	11	12	8	10	22	18
