# Supplementary material for: Comparing thermal strain in outdoor maintenance and indoor service workers in the mining industry during summer
Source: PLoS One. 2023 Oct 5;18(10):e0292436. doi: 10.1371/journal.pone.0292436 (PMC10553273; doi:10.1371/journal.pone.0292436)
Supplement: S5 File — (XLSX) [file pone.0292436.s005.xlsx]

## Sheet: correct response summer
id	shift timepoint	counting	recall	occupation
50	pre	52	41	service
50	mid	49	40	service
50	post	50	37	service
52	pre	54	46	service
52	mid	54	46	service
52	post	54	48	service
55	pre	27	25	service
55	mid	37	28	service
55	post	48	37	service
57	pre	54	48	service
57	mid	53	46	service
57	post	53	47	service
58	pre	35	34	service
58	mid	49	48	service
58	post	50	45	service
59	pre	37	34	service
59	mid	53	49	service
59	post	50	54	service
60	pre	53	49	service
60	mid	51	47	service
60	post	52	45	service
63	pre	40	29	service
63	mid	28	18	service
63	post	51	37	service
50	pre	39	34	service
50	mid	36	27	service
50	post	38	30	service
52	pre	54	43	service
52	mid	53	44	service
52	post	54	50	service
55	pre	38	29	service
55	mid	51	45	service
55	post	37	33	service
57	pre	39	30	service
57	mid	38	30	service
57	post	27	26	service
58	pre	38	32	service
58	mid	38	28	service
58	post	49	42	service
59	pre	54	45	service
59	mid	54	52	service
59	post	38	38	service
60	pre	28	24	service
60	mid	53	48	service
60	post	54	47	service
63	pre	50	44	service
63	mid	54	36	service
63	post	53	40	service
53	pre	39	33	service
53	mid	52	45	service
53	post	52	45	service
54	pre	53	48	service
54	mid	53	48	service
54	post	40	31	service
56	pre	47	39	service
56	mid	41	38	service
56	post	39	49	service
62	pre	52	52	service
62	mid	54	54	service
62	post	53	46	service
50	pre	53	38	service
50	mid	51	38	service
50	post	47	39	service
52	pre	51	51	service
52	mid	53	48	service
52	post	52	38	service
55	pre	52	28	service
55	mid	54	43	service
55	post	52	36	service
57	pre	51	44	service
57	mid	38	36	service
57	post	50	32	service
58	pre	9	5	service
58	mid	51	37	service
58	post	52	42	service
59	pre	54	49	service
59	mid	54	52	service
59	post	53	51	service
60	pre	37	27	service
60	mid	51	44	service
60	post	51	29	service
63	pre	51	32	service
63	mid	53	35	service
63	post	51	39	service
53	pre	53	41	service
53	mid	51	47	service
53	post	53	43	service
54	pre	28	24	service
54	mid	54	45	service
54	post	53	40	service
56	pre	51	39	service
56	mid	54	33	service
56	post	47	49	service
62	pre	53	54	service
62	mid	53	52	service
62	post	54	52	service
1	pre	36	32	maintenance
1	mid	36	31	maintenance
1	post	38	37	maintenance
2	pre	46	38	maintenance
2	mid	30	26	maintenance
2	post	40	47	maintenance
3	pre	50	35	maintenance
3	mid	18	12	maintenance
3	post	26	20	maintenance
4	pre	38	29	maintenance
4	mid	39	35	maintenance
4	post	27	19	maintenance
5	pre	53	51	maintenance
5	mid	39	26	maintenance
5	post	53	52	maintenance
6	pre	54	32	maintenance
6	mid	40	28	maintenance
6	post	39	25	maintenance
7	pre	53	54	maintenance
7	mid	53	50	maintenance
7	post	53	52	maintenance
9	pre	54	51	maintenance
9	mid	52	47	maintenance
9	post	49	47	maintenance
10	pre	35	30	maintenance
10	mid	52	47	maintenance
10	post	53	42	maintenance
11	pre	53	51	maintenance
11	mid	53	49	maintenance
11	post	54	52	maintenance
12	pre	51	41	maintenance
12	mid	40	31	maintenance
12	post	48	43	maintenance
13	pre	26	18	maintenance
13	mid	52	36	maintenance
13	post	53	30	maintenance
1	pre	46	41	maintenance
1	mid	49	42	maintenance
1	post	33	33	maintenance
2	pre	18	24	maintenance
2	mid	33	39	maintenance
2	post	20	26	maintenance
3	pre	39	26	maintenance
3	mid	37	31	maintenance
3	post	50	29	maintenance
4	pre	36	24	maintenance
4	mid	53	37	maintenance
4	post	54	35	maintenance
5	pre	54	45	maintenance
5	mid	54	47	maintenance
5	post	51	46	maintenance
6	pre	54	46	maintenance
6	mid	54	39	maintenance
6	post	28	25	maintenance
7	pre	51	51	maintenance
7	mid	53	51	maintenance
7	post	52	54	maintenance
9	pre	37	32	maintenance
9	mid	46	47	maintenance
9	post	29	37	maintenance
10	pre	54	45	maintenance
10	mid	50	41	maintenance
10	post	52	47	maintenance
11	pre	52	50	maintenance
11	mid	54	52	maintenance
11	post	50	51	maintenance
12	pre	30	36	maintenance
12	mid	39	30	maintenance
12	post	49	42	maintenance
13	pre	40	21	maintenance
13	mid	27	19	maintenance
13	post	26	22	maintenance
1	pre	44	42	maintenance
1	mid	44	35	maintenance
1	post	29	30	maintenance
2	pre	40	35	maintenance
2	mid	28	29	maintenance
2	post	17	22	maintenance
3	pre	23	20	maintenance
3	mid	39	27	maintenance
3	post	27	23	maintenance
4	pre	52	40	maintenance
4	mid	50	39	maintenance
4	post	39	26	maintenance
5	pre	53	52	maintenance
5	mid	38	45	maintenance
5	post	43	49	maintenance
6	pre	28	25	maintenance
6	mid	54	43	maintenance
6	post	39	35	maintenance
7	pre	52	52	maintenance
7	mid	53	54	maintenance
7	post	50	54	maintenance
9	pre	43	43	maintenance
9	mid	35	46	maintenance
9	post	35	43	maintenance
10	pre	54	49	maintenance
10	mid	54	51	maintenance
10	post	52	47	maintenance
11	pre	52	51	maintenance
11	mid	52	51	maintenance
11	post	52	46	maintenance
12	pre	34	32	maintenance
12	mid	46	48	maintenance
12	post	47	47	maintenance
13	pre	25	16	maintenance
13	mid	28	11	maintenance
13	post	25	14	maintenance
