# Supplementary material for: Comparing thermal strain in outdoor maintenance and indoor service workers in the mining industry during summer
Source: PLoS One. 2023 Oct 5;18(10):e0292436. doi: 10.1371/journal.pone.0292436 (PMC10553273; doi:10.1371/journal.pone.0292436)
Supplement: S6 File — (XLSX) [file pone.0292436.s006.xlsx]

## Sheet: counting latency - occupations
id	shift timepoint	counting	latency	occupation
63	pre	3	1169	service
63	pre	4	1262	service
63	pre	5	2700	service
63	pre	6	2666	service
63	pre	7	2484	service
63	pre	8	3539	service
63	pre	9	4257	service
63	post	3	1549	service
63	post	4	1290	service
63	post	5	1789	service
63	post	6	2277	service
63	post	7	2302	service
63	post	8	2410	service
63	post	9	3088	service
63	mid	3	1339	service
63	mid	4	1520	service
63	mid	5	2209	service
63	mid	6	2341	service
63	mid	7	3132	service
63	mid	8	2713	service
63	mid	9	4638	service
63	pre	3	1207	service
63	pre	4	1662	service
63	pre	5	1881	service
63	pre	6	2500	service
63	pre	7	2527	service
63	pre	8	2736	service
63	pre	9	2846	service
63	post	3	950	service
63	post	4	1222	service
63	post	5	1661	service
63	post	6	2314	service
63	post	7	3003	service
63	post	8	2322	service
63	post	9	3022	service
63	mid	3	1016	service
63	mid	4	1489	service
63	mid	5	2059	service
63	mid	6	1641	service
63	mid	7	2652	service
63	mid	8	4112	service
63	mid	9	2279	service
63	pre	3	1020	service
63	pre	4	1415	service
63	pre	5	1708	service
63	pre	6	2380	service
63	pre	7	3063	service
63	pre	8	2685	service
63	pre	9	3206	service
63	post	3	904	service
63	post	4	1069	service
63	post	5	1555	service
63	post	6	1875	service
63	post	7	2202	service
63	post	8	2556	service
63	post	9	2574	service
63	mid	3	1069	service
63	mid	4	1162	service
63	mid	5	1447	service
63	mid	6	2227	service
63	mid	7	2301	service
63	mid	8	2025	service
63	mid	9	3167	service
62	pre	3	1162	service
62	pre	4	1415	service
62	pre	5	1972	service
62	pre	6	2552	service
62	pre	7	3085	service
62	pre	8	3277	service
62	pre	9	3255	service
62	post	3	1182	service
62	post	4	1306	service
62	post	5	1750	service
62	post	6	2091	service
62	post	7	2331	service
62	post	8	3096	service
62	post	9	3599	service
62	mid	3	1092	service
62	mid	4	1401	service
62	mid	5	1515	service
62	mid	6	2083	service
62	mid	7	2194	service
62	mid	8	2122	service
62	mid	9	2659	service
62	pre	3	1167	service
62	pre	4	1274	service
62	pre	5	2482	service
62	pre	6	2949	service
62	pre	7	2828	service
62	pre	8	3519	service
62	pre	9	4345	service
62	post	3	972	service
62	post	4	1000	service
62	post	5	1718	service
62	post	6	1979	service
62	post	7	3140	service
62	post	8	3784	service
62	post	9	3333	service
62	mid	3	884	service
62	mid	4	1355	service
62	mid	5	1976	service
62	mid	6	3257	service
62	mid	7	2557	service
62	mid	8	3410	service
62	mid	9	2708	service
60	pre	3	4222	service
60	pre	4	7692	service
60	pre	5	3462	service
60	pre	6	4614	service
60	pre	7	3782	service
60	pre	8	4440	service
60	pre	9	4864	service
60	post	3	2233	service
60	post	4	2674	service
60	post	5	2999	service
60	post	6	3841	service
60	post	7	4474	service
60	post	8	4517	service
60	post	9	4579	service
60	mid	3	2909	service
60	mid	4	2335	service
60	mid	5	3015	service
60	mid	6	4793	service
60	mid	7	5442	service
60	mid	8	5911	service
60	mid	9	5869	service
60	pre	3	2430	service
60	pre	4	2426	service
60	pre	5	2255	service
60	pre	6	3478	service
60	pre	7	3392	service
60	pre	8	4118	service
60	pre	9	4233	service
60	post	3	1952	service
60	post	4	2179	service
60	post	5	3658	service
60	post	6	4602	service
60	post	7	3908	service
60	post	8	6631	service
60	post	9	4875	service
60	mid	3	1233	service
60	mid	4	622	service
60	mid	5	1323	service
60	mid	6	1741	service
60	mid	7	2920	service
60	mid	8	2697	service
60	mid	9	7018	service
60	pre	3	1582	service
60	pre	4	1853	service
60	pre	5	2333	service
60	pre	6	3535	service
60	pre	7	3642	service
60	pre	8	5644	service
60	pre	9	4526	service
60	post	3	1294	service
60	post	4	1859	service
60	post	5	1894	service
60	post	6	3469	service
60	post	7	3521	service
60	post	8	4502	service
60	post	9	4213	service
60	mid	3	1467	service
60	mid	4	1597	service
60	mid	5	2505	service
60	mid	6	3347	service
60	mid	7	3608	service
60	mid	8	4265	service
60	mid	9	3504	service
59	pre	3	1672	service
59	pre	4	2695	service
59	pre	5	2526	service
59	pre	6	2918	service
59	pre	7	4644	service
59	pre	8	3853	service
59	pre	9	4475	service
59	post	3	1430	service
59	post	4	1570	service
59	post	5	2254	service
59	post	6	2573	service
59	post	7	3071	service
59	post	8	5536	service
59	post	9	4398	service
59	mid	3	1430	service
59	mid	4	1570	service
59	mid	5	2254	service
59	mid	6	2573	service
59	mid	7	3071	service
59	mid	8	5536	service
59	mid	9	4398	service
59	pre	3	1488	service
59	pre	4	1688	service
59	pre	5	2115	service
59	pre	6	2572	service
59	pre	7	2937	service
59	pre	8	3433	service
59	pre	9	3167	service
59	post	3	1328	service
59	post	4	1464	service
59	post	5	3127	service
59	post	6	2177	service
59	post	7	2433	service
59	post	8	3156	service
59	post	9	2662	service
59	mid	3	1183	service
59	mid	4	1410	service
59	mid	5	2271	service
59	mid	6	2658	service
59	mid	7	3639	service
59	mid	8	3508	service
59	mid	9	3525	service
59	pre	3	1577	service
59	pre	4	2368	service
59	pre	5	2263	service
59	pre	6	3233	service
59	pre	7	4767	service
59	pre	8	3747	service
59	pre	9	4057	service
59	post	3	1607	service
59	post	4	1483	service
59	post	5	2058	service
59	post	6	3273	service
59	post	7	2167	service
59	post	8	2629	service
59	post	9	2479	service
59	mid	3	1676	service
59	mid	4	1351	service
59	mid	5	2041	service
59	mid	6	3155	service
59	mid	7	3110	service
59	mid	8	3812	service
59	mid	9	3549	service
58	pre	3	3242	service
58	pre	4	2432	service
58	pre	6	3483	service
58	pre	7	3530	service
58	pre	8	32797	service
58	pre	9	8988	service
58	post	3	1805	service
58	post	4	2767	service
58	post	5	3965	service
58	post	6	5150	service
58	post	7	4295	service
58	post	8	4959	service
58	post	9	4871	service
58	mid	3	1894	service
58	mid	4	2942	service
58	mid	5	4214	service
58	mid	6	4296	service
58	mid	7	5026	service
58	mid	8	3597	service
58	mid	9	4912	service
58	pre	3	1916	service
58	pre	4	2474	service
58	pre	5	2830	service
58	pre	6	3154	service
58	pre	7	4069	service
58	pre	8	3490	service
58	pre	9	4615	service
58	post	3	1643	service
58	post	4	2451	service
58	post	5	2041	service
58	post	6	2528	service
58	post	7	3501	service
58	post	8	1664	service
58	post	9	3031	service
58	mid	3	1708	service
58	mid	4	2216	service
58	mid	5	3097	service
58	mid	6	3329	service
58	mid	7	3415	service
58	mid	8	4545	service
58	mid	9	2618	service
58	pre	3	1626	service
58	pre	4	2190	service
58	pre	5	2869	service
58	pre	6	3464	service
58	pre	7	2988	service
58	pre	8	2009	service
58	pre	9	1698	service
58	post	3	1276	service
58	post	4	1747	service
58	post	5	2380	service
58	post	6	2027	service
58	post	7	2164	service
58	post	8	1312	service
58	post	9	1515	service
58	mid	3	1339	service
58	mid	4	1774	service
58	mid	5	2302	service
58	mid	6	2283	service
58	mid	7	1455	service
58	mid	8	1555	service
58	mid	9	1178	service
57	pre	3	1531	service
57	pre	4	1356	service
57	pre	5	2610	service
57	pre	6	2295	service
57	pre	7	2611	service
57	pre	8	4354	service
57	pre	9	4554	service
57	post	3	1803	service
57	post	4	1563	service
57	post	5	2024	service
57	post	6	1922	service
57	post	7	3107	service
57	post	8	3081	service
57	post	9	3474	service
57	mid	3	1531	service
57	mid	4	1356	service
57	mid	5	2610	service
57	mid	6	2295	service
57	mid	7	2611	service
57	mid	8	4354	service
57	mid	9	4554	service
57	pre	3	1374	service
57	pre	4	1556	service
57	pre	5	1816	service
57	pre	6	2429	service
57	pre	7	2170	service
57	pre	8	3277	service
57	pre	9	4124	service
57	post	3	1258	service
57	post	4	1311	service
57	post	5	1550	service
57	post	6	2608	service
57	post	7	2630	service
57	post	8	2376	service
57	post	9	2885	service
57	mid	3	1075	service
57	mid	4	1401	service
57	mid	5	1295	service
57	mid	6	1827	service
57	mid	7	1977	service
57	mid	8	2625	service
57	mid	9	2057	service
57	pre	3	1351	service
57	pre	4	1307	service
57	pre	5	1699	service
57	pre	6	3437	service
57	pre	7	3084	service
57	pre	8	3497	service
57	pre	9	3423	service
57	post	3	1066	service
57	post	4	1880	service
57	post	5	2195	service
57	post	6	2078	service
57	post	7	2091	service
57	post	8	2472	service
57	post	9	2712	service
57	mid	3	2016	service
57	mid	4	1978	service
57	mid	5	2754	service
57	mid	6	2246	service
57	mid	7	2064	service
57	mid	8	2470	service
57	mid	9	2718	service
56	pre	3	2022	service
56	pre	4	3167	service
56	pre	5	3359	service
56	pre	6	6323	service
56	pre	7	9348	service
56	pre	8	11295	service
56	pre	9	7306	service
56	post	3	1943	service
56	post	4	2316	service
56	post	5	3192	service
56	post	6	6890	service
56	post	7	4776	service
56	post	8	5538	service
56	post	9	6394	service
56	mid	3	2030	service
56	mid	4	3173	service
56	mid	5	3490	service
56	mid	6	5734	service
56	mid	7	6864	service
56	mid	8	5970	service
56	mid	9	7201	service
56	pre	3	1736	service
56	pre	4	1750	service
56	pre	5	3244	service
56	pre	6	3712	service
56	pre	7	3904	service
56	pre	8	6899	service
56	pre	9	7777	service
56	post	3	1473	service
56	post	4	1613	service
56	post	5	2158	service
56	post	6	1848	service
56	post	7	3249	service
56	post	8	5858	service
56	post	9	3211	service
56	mid	3	2004	service
56	mid	4	1826	service
56	mid	5	3275	service
56	mid	6	3383	service
56	mid	7	8451	service
56	mid	8	3849	service
56	mid	9	3407	service
55	pre	3	2387	service
55	pre	4	2499	service
55	pre	5	3721	service
55	pre	6	3787	service
55	pre	7	4309	service
55	pre	8	7580	service
55	pre	9	7677	service
55	post	3	2339	service
55	post	4	3585	service
55	post	5	2890	service
55	post	6	3513	service
55	post	7	3665	service
55	post	8	6046	service
55	post	9	5368	service
55	mid	3	2527	service
55	mid	4	2170	service
55	mid	5	3241	service
55	mid	6	4166	service
55	mid	7	4476	service
55	mid	8	5366	service
55	mid	9	6358	service
55	pre	3	2407	service
55	pre	4	3279	service
55	pre	5	3490	service
55	pre	6	4337	service
55	pre	7	6306	service
55	pre	8	5277	service
55	pre	9	6905	service
55	post	3	1865	service
55	post	4	2136	service
55	post	5	2827	service
55	post	6	5329	service
55	post	7	3922	service
55	post	8	5134	service
55	post	9	5072	service
55	mid	3	2829	service
55	mid	4	2488	service
55	mid	5	3610	service
55	mid	6	3728	service
55	mid	7	4437	service
55	mid	8	5860	service
55	mid	9	5109	service
55	pre	3	2419	service
55	pre	4	3489	service
55	pre	5	3540	service
55	pre	6	3910	service
55	pre	7	4901	service
55	pre	8	4899	service
55	pre	9	6443	service
55	post	3	2128	service
55	post	4	1936	service
55	post	5	3186	service
55	post	6	3911	service
55	post	7	4346	service
55	post	8	5517	service
55	post	9	5016	service
55	mid	3	2009	service
55	mid	4	3518	service
55	mid	5	2873	service
55	mid	6	4617	service
55	mid	7	4518	service
55	mid	8	4558	service
55	mid	9	5990	service
54	pre	3	2068	service
54	pre	4	2661	service
54	pre	5	3539	service
54	pre	6	3321	service
54	pre	7	5454	service
54	pre	8	7121	service
54	pre	9	6044	service
54	post	3	1773	service
54	post	4	2002	service
54	post	5	3138	service
54	post	6	3851	service
54	post	7	4346	service
54	post	8	4936	service
54	post	9	7295	service
54	mid	3	1984	service
54	mid	4	1930	service
54	mid	5	3456	service
54	mid	6	4703	service
54	mid	7	4641	service
54	mid	8	7502	service
54	mid	9	6595	service
54	pre	3	1647	service
54	pre	4	2306	service
54	pre	5	3775	service
54	pre	6	3239	service
54	pre	7	4305	service
54	pre	8	4978	service
54	pre	9	4234	service
54	post	3	1959	service
54	post	4	1625	service
54	post	5	3088	service
54	post	6	4599	service
54	post	7	5530	service
54	post	8	4691	service
54	post	9	3297	service
54	mid	3	1965	service
54	mid	4	2052	service
54	mid	5	2642	service
54	mid	6	3098	service
54	mid	7	5468	service
54	mid	8	4351	service
54	mid	9	3801	service
53	pre	3	2868	service
53	pre	4	1493	service
53	pre	5	3139	service
53	pre	6	3698	service
53	pre	7	5407	service
53	pre	8	5730	service
53	pre	9	5653	service
53	post	3	1289	service
53	post	4	1675	service
53	post	5	1030	service
53	post	6	2847	service
53	post	7	3002	service
53	post	8	2240	service
53	post	9	1196	service
53	mid	3	1568	service
53	mid	4	1927	service
53	mid	5	2332	service
53	mid	6	3782	service
53	mid	7	4521	service
53	mid	8	3538	service
53	mid	9	4304	service
53	pre	3	1579	service
53	pre	4	3008	service
53	pre	5	2075	service
53	pre	6	5329	service
53	pre	7	3110	service
53	pre	8	4206	service
53	pre	9	4823	service
53	post	3	1731	service
53	post	4	1508	service
53	post	5	2127	service
53	post	6	2881	service
53	post	7	3904	service
53	post	8	6684	service
53	post	9	5126	service
53	mid	3	1367	service
53	mid	4	2319	service
53	mid	5	1880	service
53	mid	6	2660	service
53	mid	7	3319	service
53	mid	8	3849	service
53	mid	9	5963	service
52	pre	3	1851	service
52	pre	4	2906	service
52	pre	5	4501	service
52	pre	6	7018	service
52	pre	7	8442	service
52	pre	8	9261	service
52	pre	9	11879	service
52	post	3	3365	service
52	post	4	4570	service
52	post	5	7248	service
52	post	6	4848	service
52	post	7	6643	service
52	post	8	9297	service
52	post	9	11943	service
52	mid	3	2734	service
52	mid	4	3707	service
52	mid	5	5390	service
52	mid	6	5334	service
52	mid	7	6261	service
52	mid	8	8334	service
52	mid	9	5875	service
52	pre	3	2009	service
52	pre	4	3333	service
52	pre	5	5982	service
52	pre	6	6235	service
52	pre	7	7967	service
52	pre	8	8087	service
52	pre	9	9149	service
52	post	3	2055	service
52	post	4	2781	service
52	post	5	4963	service
52	post	6	4916	service
52	post	7	7897	service
52	post	8	6043	service
52	post	9	7534	service
52	mid	3	2162	service
52	mid	4	3648	service
52	mid	5	5570	service
52	mid	6	7828	service
52	mid	7	5707	service
52	mid	8	8855	service
52	mid	9	8165	service
52	pre	3	2371	service
52	pre	4	4259	service
52	pre	5	5265	service
52	pre	6	8077	service
52	pre	7	5787	service
52	pre	8	8457	service
52	pre	9	9477	service
52	post	3	2236	service
52	post	4	2700	service
52	post	5	5083	service
52	post	6	5440	service
52	post	7	6019	service
52	post	8	7814	service
52	post	9	8098	service
52	mid	3	2768	service
52	mid	4	4441	service
52	mid	5	4314	service
52	mid	6	6436	service
52	mid	7	8313	service
52	mid	8	7741	service
52	mid	9	8970	service
50	pre	3	2977	service
50	pre	4	2757	service
50	pre	5	5125	service
50	pre	6	5005	service
50	pre	7	6570	service
50	pre	8	6095	service
50	pre	9	8242	service
50	post	3	2469	service
50	post	4	2679	service
50	post	5	3255	service
50	post	6	5223	service
50	post	7	4811	service
50	post	8	5382	service
50	post	9	5429	service
50	mid	3	2662	service
50	mid	4	4287	service
50	mid	5	4123	service
50	mid	6	3919	service
50	mid	7	3776	service
50	mid	8	6161	service
50	mid	9	4086	service
50	pre	3	3057	service
50	pre	4	1997	service
50	pre	5	3150	service
50	pre	6	3381	service
50	pre	7	4652	service
50	pre	8	11870	service
50	pre	9	3077	service
50	post	3	2781	service
50	post	4	3826	service
50	post	5	3404	service
50	post	6	5828	service
50	post	7	10105	service
50	post	8	5083	service
50	post	9	2568	service
50	mid	3	4737	service
50	mid	4	4437	service
50	mid	5	3397	service
50	mid	6	5548	service
50	mid	7	5592	service
50	mid	8	9458	service
50	mid	9	6540	service
50	pre	3	2754	service
50	pre	4	3881	service
50	pre	5	3771	service
50	pre	6	3815	service
50	pre	7	5740	service
50	pre	8	4740	service
50	pre	9	5281	service
50	post	3	1753	service
50	post	4	2139	service
50	post	5	4294	service
50	post	6	3526	service
50	post	7	4753	service
50	post	8	5171	service
50	post	9	3933	service
50	mid	3	2833	service
50	mid	4	2262	service
50	mid	5	4174	service
50	mid	6	3276	service
50	mid	7	4973	service
50	mid	8	3920	service
50	mid	9	3756	service
13	pre	3	3738	maintenance
13	pre	4	3742	maintenance
13	pre	5	3158	maintenance
13	pre	6	6966	maintenance
13	pre	7	5515	maintenance
13	pre	8	4806	maintenance
13	pre	9	8815	maintenance
13	post	3	3457	maintenance
13	post	4	3873	maintenance
13	post	5	3349	maintenance
13	post	6	4705	maintenance
13	post	7	6275	maintenance
13	post	8	6409	maintenance
13	post	9	8076	maintenance
13	mid	3	3115	maintenance
13	mid	4	3489	maintenance
13	mid	5	5300	maintenance
13	mid	6	5157	maintenance
13	mid	7	5360	maintenance
13	mid	8	6812	maintenance
13	mid	9	5653	maintenance
13	pre	3	2814	maintenance
13	pre	4	2606	maintenance
13	pre	5	3731	maintenance
13	pre	6	3952	maintenance
13	pre	7	3770	maintenance
13	pre	8	5914	maintenance
13	pre	9	5932	maintenance
13	post	3	2036	maintenance
13	post	4	2579	maintenance
13	post	5	4164	maintenance
13	post	6	5324	maintenance
13	post	7	3910	maintenance
13	post	8	5333	maintenance
13	post	9	7455	maintenance
13	mid	3	3179	maintenance
13	mid	4	2809	maintenance
13	mid	5	3660	maintenance
13	mid	6	3184	maintenance
13	mid	7	3196	maintenance
13	mid	8	3559	maintenance
13	mid	9	4862	maintenance
13	pre	3	2366	maintenance
13	pre	4	2625	maintenance
13	pre	5	4386	maintenance
13	pre	6	4588	maintenance
13	pre	7	5340	maintenance
13	pre	8	6511	maintenance
13	pre	9	7321	maintenance
13	post	3	2003	maintenance
13	post	4	3863	maintenance
13	post	5	2541	maintenance
13	post	6	6629	maintenance
13	post	7	3860	maintenance
13	post	8	4364	maintenance
13	post	9	4468	maintenance
13	mid	3	2750	maintenance
13	mid	4	2367	maintenance
13	mid	5	2839	maintenance
13	mid	6	4273	maintenance
13	mid	7	4941	maintenance
13	mid	8	4512	maintenance
13	mid	9	5542	maintenance
12	pre	3	1516	maintenance
12	pre	4	1889	maintenance
12	pre	5	4041	maintenance
12	pre	6	5300	maintenance
12	pre	7	6460	maintenance
12	pre	8	5503	maintenance
12	pre	9	5460	maintenance
12	post	3	1871	maintenance
12	post	4	3060	maintenance
12	post	5	2882	maintenance
12	post	6	4113	maintenance
12	post	7	3763	maintenance
12	post	8	3637	maintenance
12	post	9	2648	maintenance
12	mid	3	2135	maintenance
12	mid	4	2654	maintenance
12	mid	5	2722	maintenance
12	mid	6	3009	maintenance
12	mid	7	4299	maintenance
12	mid	8	4970	maintenance
12	mid	9	3165	maintenance
12	pre	3	1554	maintenance
12	pre	4	1801	maintenance
12	pre	5	1767	maintenance
12	pre	6	2635	maintenance
12	pre	7	2664	maintenance
12	pre	8	1916	maintenance
12	pre	9	1879	maintenance
12	post	3	1996	maintenance
12	post	4	1843	maintenance
12	post	5	2488	maintenance
12	post	6	4761	maintenance
12	post	7	3886	maintenance
12	post	8	2981	maintenance
12	post	9	2512	maintenance
12	mid	3	1514	maintenance
12	mid	4	1656	maintenance
12	mid	5	2636	maintenance
12	mid	6	2706	maintenance
12	mid	7	2209	maintenance
12	mid	8	1923	maintenance
12	mid	9	1431	maintenance
12	pre	3	2013	maintenance
12	pre	4	2570	maintenance
12	pre	5	2876	maintenance
12	pre	6	2883	maintenance
12	pre	7	2987	maintenance
12	pre	8	2933	maintenance
12	pre	9	2365	maintenance
12	post	3	2008	maintenance
12	post	4	4481	maintenance
12	post	5	2835	maintenance
12	post	6	2441	maintenance
12	post	7	3622	maintenance
12	post	8	2278	maintenance
12	post	9	1556	maintenance
12	mid	3	2340	maintenance
12	mid	4	2164	maintenance
12	mid	5	2643	maintenance
12	mid	6	3719	maintenance
12	mid	7	2864	maintenance
12	mid	8	2174	maintenance
12	mid	9	4043	maintenance
11	pre	3	1459	maintenance
11	pre	4	1483	maintenance
11	pre	5	2554	maintenance
11	pre	6	2236	maintenance
11	pre	7	2459	maintenance
11	pre	8	2470	maintenance
11	pre	9	2784	maintenance
11	post	3	1258	maintenance
11	post	4	1440	maintenance
11	post	5	2110	maintenance
11	post	6	2416	maintenance
11	post	7	2666	maintenance
11	post	8	2939	maintenance
11	post	9	2141	maintenance
11	mid	3	1717	maintenance
11	mid	4	1884	maintenance
11	mid	5	2518	maintenance
11	mid	6	3330	maintenance
11	mid	7	3113	maintenance
11	mid	8	5282	maintenance
11	mid	9	2578	maintenance
11	pre	3	1263	maintenance
11	pre	4	1574	maintenance
11	pre	5	1665	maintenance
11	pre	6	2056	maintenance
11	pre	7	2558	maintenance
11	pre	8	2715	maintenance
11	pre	9	2947	maintenance
11	post	3	1092	maintenance
11	post	4	1332	maintenance
11	post	5	1346	maintenance
11	post	6	1796	maintenance
11	post	7	2137	maintenance
11	post	8	1945	maintenance
11	post	9	1719	maintenance
11	mid	3	1695	maintenance
11	mid	4	1607	maintenance
11	mid	5	1600	maintenance
11	mid	6	1717	maintenance
11	mid	7	2248	maintenance
11	mid	8	2080	maintenance
11	mid	9	1455	maintenance
11	pre	3	1706	maintenance
11	pre	4	2110	maintenance
11	pre	5	1683	maintenance
11	pre	6	2274	maintenance
11	pre	7	2071	maintenance
11	pre	8	2359	maintenance
11	pre	9	1389	maintenance
11	post	3	1013	maintenance
11	post	4	3183	maintenance
11	post	5	1434	maintenance
11	post	6	2059	maintenance
11	post	7	2223	maintenance
11	post	8	1462	maintenance
11	post	9	1596	maintenance
11	mid	3	1048	maintenance
11	mid	4	1328	maintenance
11	mid	5	1533	maintenance
11	mid	6	1685	maintenance
11	mid	7	2087	maintenance
11	mid	8	2173	maintenance
11	mid	9	1541	maintenance
10	pre	3	1807	maintenance
10	pre	4	3161	maintenance
10	pre	5	2970	maintenance
10	pre	6	5394	maintenance
10	pre	7	4660	maintenance
10	pre	8	5396	maintenance
10	pre	9	4735	maintenance
10	post	3	1744	maintenance
10	post	4	2968	maintenance
10	post	5	2946	maintenance
10	post	6	3022	maintenance
10	post	7	3949	maintenance
10	post	8	4595	maintenance
10	post	9	3510	maintenance
10	mid	3	2011	maintenance
10	mid	4	1925	maintenance
10	mid	5	3070	maintenance
10	mid	6	4491	maintenance
10	mid	7	4667	maintenance
10	mid	8	5137	maintenance
10	mid	9	4782	maintenance
10	pre	3	2558	maintenance
10	pre	4	1830	maintenance
10	pre	5	2474	maintenance
10	pre	6	3273	maintenance
10	pre	7	3356	maintenance
10	pre	8	3213	maintenance
10	pre	9	4819	maintenance
10	post	3	1448	maintenance
10	post	4	1914	maintenance
10	post	5	2434	maintenance
10	post	6	3052	maintenance
10	post	7	3115	maintenance
10	post	8	4032	maintenance
10	post	9	4145	maintenance
10	mid	3	1703	maintenance
10	mid	4	1629	maintenance
10	mid	5	2597	maintenance
10	mid	6	2753	maintenance
10	mid	7	2780	maintenance
10	mid	8	4187	maintenance
10	mid	9	3804	maintenance
10	pre	3	1420	maintenance
10	pre	4	1701	maintenance
10	pre	5	2579	maintenance
10	pre	6	3158	maintenance
10	pre	7	3583	maintenance
10	pre	8	3667	maintenance
10	pre	9	4104	maintenance
10	post	3	1354	maintenance
10	post	4	1899	maintenance
10	post	5	2256	maintenance
10	post	6	2917	maintenance
10	post	7	2855	maintenance
10	post	8	4147	maintenance
10	post	9	3006	maintenance
10	mid	3	1926	maintenance
10	mid	4	1787	maintenance
10	mid	5	2566	maintenance
10	mid	6	3381	maintenance
10	mid	7	3633	maintenance
10	mid	8	4078	maintenance
10	mid	9	3408	maintenance
9	pre	3	1717	maintenance
9	pre	4	2009	maintenance
9	pre	5	3312	maintenance
9	pre	6	4397	maintenance
9	pre	7	4523	maintenance
9	pre	8	6154	maintenance
9	pre	9	5536	maintenance
9	post	3	1226	maintenance
9	post	4	1793	maintenance
9	post	5	2352	maintenance
9	post	6	3435	maintenance
9	post	7	3857	maintenance
9	post	8	3678	maintenance
9	post	9	2638	maintenance
9	mid	3	2280	maintenance
9	mid	4	2744	maintenance
9	mid	5	4742	maintenance
9	mid	6	7322	maintenance
9	mid	7	3414	maintenance
9	mid	8	5541	maintenance
9	mid	9	6972	maintenance
9	pre	3	2708	maintenance
9	pre	4	2242	maintenance
9	pre	5	4006	maintenance
9	pre	6	6777	maintenance
9	pre	7	4301	maintenance
9	pre	8	3299	maintenance
9	pre	9	3523	maintenance
9	post	3	1228	maintenance
9	post	4	1857	maintenance
9	post	5	1808	maintenance
9	post	6	4113	maintenance
9	post	7	2399	maintenance
9	post	8	2455	maintenance
9	post	9	1592	maintenance
9	mid	3	1379	maintenance
9	mid	4	1709	maintenance
9	mid	5	2665	maintenance
9	mid	6	4394	maintenance
9	mid	7	3937	maintenance
9	mid	8	2961	maintenance
9	mid	9	2341	maintenance
9	pre	3	2088	maintenance
9	pre	4	2986	maintenance
9	pre	5	2125	maintenance
9	pre	6	1605	maintenance
9	pre	7	2695	maintenance
9	pre	8	1252	maintenance
9	pre	9	2452	maintenance
9	post	3	2034	maintenance
9	post	4	2184	maintenance
9	post	5	3196	maintenance
9	post	6	2139	maintenance
9	post	7	1506	maintenance
9	post	8	1331	maintenance
9	post	9	1242	maintenance
9	mid	3	2264	maintenance
9	mid	4	1482	maintenance
9	mid	5	2109	maintenance
9	mid	6	1541	maintenance
9	mid	7	1762	maintenance
9	mid	8	2469	maintenance
9	mid	9	1251	maintenance
8	pre	3	2646	maintenance
8	pre	4	2745	maintenance
8	pre	5	4059	maintenance
8	pre	6	3463	maintenance
8	pre	7	6415	maintenance
8	pre	8	6426	maintenance
8	pre	9	6720	maintenance
7	pre	3	3155	maintenance
7	pre	4	2340	maintenance
7	pre	5	2362	maintenance
7	pre	6	5144	maintenance
7	pre	7	4398	maintenance
7	pre	8	4486	maintenance
7	pre	9	6075	maintenance
7	post	3	1745	maintenance
7	post	4	2052	maintenance
7	post	5	2496	maintenance
7	post	6	5693	maintenance
7	post	7	4161	maintenance
7	post	8	3852	maintenance
7	post	9	4442	maintenance
7	mid	3	2291	maintenance
7	mid	4	1646	maintenance
7	mid	5	4816	maintenance
7	mid	6	3728	maintenance
7	mid	7	4761	maintenance
7	mid	8	4148	maintenance
7	mid	9	2978	maintenance
7	pre	3	1886	maintenance
7	pre	4	1671	maintenance
7	pre	5	2390	maintenance
7	pre	6	2353	maintenance
7	pre	7	3866	maintenance
7	pre	8	3208	maintenance
7	pre	9	4718	maintenance
7	post	3	1142	maintenance
7	post	4	1639	maintenance
7	post	5	2507	maintenance
7	post	6	2780	maintenance
7	post	7	3687	maintenance
7	post	8	2864	maintenance
7	post	9	3299	maintenance
7	mid	3	1329	maintenance
7	mid	4	1624	maintenance
7	mid	5	2647	maintenance
7	mid	6	2986	maintenance
7	mid	7	2449	maintenance
7	mid	8	3691	maintenance
7	mid	9	3896	maintenance
7	pre	3	1827	maintenance
7	pre	4	1579	maintenance
7	pre	5	2681	maintenance
7	pre	6	2511	maintenance
7	pre	7	4412	maintenance
7	pre	8	4771	maintenance
7	pre	9	4530	maintenance
7	post	3	1454	maintenance
7	post	4	1353	maintenance
7	post	5	2103	maintenance
7	post	6	2873	maintenance
7	post	7	2713	maintenance
7	post	8	3278	maintenance
7	post	9	3041	maintenance
7	mid	3	1327	maintenance
7	mid	4	1696	maintenance
7	mid	5	1843	maintenance
7	mid	6	2699	maintenance
7	mid	7	3814	maintenance
7	mid	8	2902	maintenance
7	mid	9	2614	maintenance
6	pre	3	2105	maintenance
6	pre	4	1978	maintenance
6	pre	5	2628	maintenance
6	pre	6	2258	maintenance
6	pre	7	3127	maintenance
6	pre	8	3390	maintenance
6	pre	9	4173	maintenance
6	post	3	1699	maintenance
6	post	4	1659	maintenance
6	post	5	2564	maintenance
6	post	6	2282	maintenance
6	post	7	2480	maintenance
6	post	8	3671	maintenance
6	post	9	3300	maintenance
6	mid	3	1708	maintenance
6	mid	4	1530	maintenance
6	mid	5	2047	maintenance
6	mid	6	2057	maintenance
6	mid	7	2303	maintenance
6	mid	8	3590	maintenance
6	mid	9	2934	maintenance
6	pre	3	1809	maintenance
6	pre	4	2197	maintenance
6	pre	5	2647	maintenance
6	pre	6	2222	maintenance
6	pre	7	3498	maintenance
6	pre	8	2855	maintenance
6	pre	9	3527	maintenance
6	post	3	1746	maintenance
6	post	4	1753	maintenance
6	post	5	2518	maintenance
6	post	6	2951	maintenance
6	post	7	2606	maintenance
6	post	8	2888	maintenance
6	post	9	3665	maintenance
6	mid	3	1673	maintenance
6	mid	4	1946	maintenance
6	mid	5	2258	maintenance
6	mid	6	2103	maintenance
6	mid	7	2735	maintenance
6	mid	8	2867	maintenance
6	mid	9	3040	maintenance
6	pre	3	1730	maintenance
6	pre	4	2010	maintenance
6	pre	5	2669	maintenance
6	pre	6	1827	maintenance
6	pre	7	2457	maintenance
6	pre	8	3942	maintenance
6	pre	9	3421	maintenance
6	post	3	1791	maintenance
6	post	4	1438	maintenance
6	post	5	2024	maintenance
6	post	6	2145	maintenance
6	post	7	2254	maintenance
6	post	8	2552	maintenance
6	post	9	3101	maintenance
6	mid	3	1697	maintenance
6	mid	4	1706	maintenance
6	mid	5	2244	maintenance
6	mid	6	2174	maintenance
6	mid	7	2805	maintenance
6	mid	8	2453	maintenance
6	mid	9	4375	maintenance
5	pre	3	2744	maintenance
5	pre	4	2470	maintenance
5	pre	5	4873	maintenance
5	pre	6	3663	maintenance
5	pre	7	7743	maintenance
5	pre	8	14187	maintenance
5	pre	9	7663	maintenance
5	post	3	2909	maintenance
5	post	4	1810	maintenance
5	post	5	2618	maintenance
5	post	6	5188	maintenance
5	post	7	4695	maintenance
5	post	8	6022	maintenance
5	post	9	3851	maintenance
5	mid	3	1321	maintenance
5	mid	4	1991	maintenance
5	mid	5	2608	maintenance
5	mid	6	4544	maintenance
5	mid	7	5477	maintenance
5	mid	8	6297	maintenance
5	mid	9	8638	maintenance
5	pre	3	1808	maintenance
5	pre	4	2783	maintenance
5	pre	5	6671	maintenance
5	pre	6	5911	maintenance
5	pre	7	5384	maintenance
5	pre	8	5697	maintenance
5	pre	9	8420	maintenance
5	post	3	1271	maintenance
5	post	4	1360	maintenance
5	post	5	2417	maintenance
5	post	6	4287	maintenance
5	post	7	3101	maintenance
5	post	8	4921	maintenance
5	post	9	4167	maintenance
5	mid	3	1584	maintenance
5	mid	4	2178	maintenance
5	mid	5	3369	maintenance
5	mid	6	8410	maintenance
5	mid	7	6292	maintenance
5	mid	8	8928	maintenance
5	mid	9	4468	maintenance
5	pre	3	1568	maintenance
5	pre	4	2302	maintenance
5	pre	5	3435	maintenance
5	pre	6	5230	maintenance
5	pre	7	7125	maintenance
5	pre	8	7491	maintenance
5	pre	9	7459	maintenance
5	post	3	1372	maintenance
5	post	4	1524	maintenance
5	post	5	2366	maintenance
5	post	6	4677	maintenance
5	post	7	4164	maintenance
5	post	8	4937	maintenance
5	post	9	2503	maintenance
5	mid	3	1194	maintenance
5	mid	4	1907	maintenance
5	mid	5	3826	maintenance
5	mid	6	3309	maintenance
5	mid	7	1848	maintenance
5	mid	8	2519	maintenance
5	mid	9	2238	maintenance
4	pre	3	2700	maintenance
4	pre	4	3019	maintenance
4	pre	5	6736	maintenance
4	pre	6	4074	maintenance
4	pre	7	10485	maintenance
4	pre	8	7674	maintenance
4	pre	9	9563	maintenance
4	post	3	1910	maintenance
4	post	4	2379	maintenance
4	post	5	3802	maintenance
4	post	6	2992	maintenance
4	post	7	4459	maintenance
4	post	8	5832	maintenance
4	post	9	5004	maintenance
4	mid	3	3637	maintenance
4	mid	4	2565	maintenance
4	mid	5	4685	maintenance
4	mid	6	3739	maintenance
4	mid	7	6155	maintenance
4	mid	8	5785	maintenance
4	mid	9	6157	maintenance
4	pre	3	3849	maintenance
4	pre	4	2557	maintenance
4	pre	5	2676	maintenance
4	pre	6	4077	maintenance
4	pre	7	4772	maintenance
4	pre	8	5860	maintenance
4	pre	9	6199	maintenance
4	post	3	1734	maintenance
4	post	4	1702	maintenance
4	post	5	3047	maintenance
4	post	6	3708	maintenance
4	post	7	4037	maintenance
4	post	8	4689	maintenance
4	post	9	4495	maintenance
4	mid	3	1659	maintenance
4	mid	4	3346	maintenance
4	mid	5	4012	maintenance
4	mid	6	3435	maintenance
4	mid	7	5219	maintenance
4	mid	8	5928	maintenance
4	mid	9	6311	maintenance
4	pre	3	2118	maintenance
4	pre	4	2830	maintenance
4	pre	5	2812	maintenance
4	pre	6	3591	maintenance
4	pre	7	6399	maintenance
4	pre	8	5540	maintenance
4	pre	9	5813	maintenance
4	post	3	2055	maintenance
4	post	4	2293	maintenance
4	post	5	4437	maintenance
4	post	6	3810	maintenance
4	post	7	4656	maintenance
4	post	8	4353	maintenance
4	post	9	3228	maintenance
4	mid	3	1945	maintenance
4	mid	4	2517	maintenance
4	mid	5	2860	maintenance
4	mid	6	2850	maintenance
4	mid	7	3170	maintenance
4	mid	8	4361	maintenance
4	mid	9	2616	maintenance
3	pre	3	4213	maintenance
3	pre	4	3666	maintenance
3	pre	5	8683	maintenance
3	pre	6	6057	maintenance
3	pre	7	6883	maintenance
3	pre	8	9226	maintenance
3	pre	9	9653	maintenance
3	post	3	2382	maintenance
3	post	4	2987	maintenance
3	post	5	7715	maintenance
3	post	6	3688	maintenance
3	post	7	5883	maintenance
3	post	8	6219	maintenance
3	post	9	6605	maintenance
3	mid	3	2594	maintenance
3	mid	4	2022	maintenance
3	mid	5	5678	maintenance
3	mid	6	3308	maintenance
3	mid	7	6527	maintenance
3	mid	8	12117	maintenance
3	mid	9	8124	maintenance
3	pre	3	2996	maintenance
3	pre	4	3803	maintenance
3	pre	5	4925	maintenance
3	pre	6	5430	maintenance
3	pre	7	7667	maintenance
3	pre	8	5519	maintenance
3	pre	9	5427	maintenance
3	post	3	1817	maintenance
3	post	4	3780	maintenance
3	post	5	3166	maintenance
3	post	6	3654	maintenance
3	post	7	5666	maintenance
3	post	8	5101	maintenance
3	post	9	6945	maintenance
3	mid	3	1991	maintenance
3	mid	4	4431	maintenance
3	mid	5	3541	maintenance
3	mid	6	5192	maintenance
3	mid	7	3835	maintenance
3	mid	8	5479	maintenance
3	mid	9	7873	maintenance
3	pre	3	1617	maintenance
3	pre	4	2481	maintenance
3	pre	5	2338	maintenance
3	pre	6	4640	maintenance
3	pre	7	3367	maintenance
3	pre	8	3800	maintenance
3	pre	9	5448	maintenance
3	post	3	1152	maintenance
3	post	4	1726	maintenance
3	post	5	4268	maintenance
3	post	6	4514	maintenance
3	post	7	3076	maintenance
3	post	8	5664	maintenance
3	post	9	4685	maintenance
3	mid	3	1761	maintenance
3	mid	4	3111	maintenance
3	mid	5	4114	maintenance
3	mid	6	5558	maintenance
3	mid	7	7061	maintenance
3	mid	8	7913	maintenance
3	mid	9	7177	maintenance
2	pre	3	2513	maintenance
2	pre	4	3551	maintenance
2	pre	5	4577	maintenance
2	pre	6	5022	maintenance
2	pre	7	7625	maintenance
2	pre	8	7876	maintenance
2	pre	9	8400	maintenance
2	post	3	1951	maintenance
2	post	4	2736	maintenance
2	post	5	1671	maintenance
2	post	6	2502	maintenance
2	post	7	3194	maintenance
2	post	8	2228	maintenance
2	post	9	1504	maintenance
2	mid	3	3335	maintenance
2	mid	4	3599	maintenance
2	mid	5	4508	maintenance
2	mid	6	4359	maintenance
2	mid	7	5198	maintenance
2	mid	8	8329	maintenance
2	mid	9	4405	maintenance
2	pre	3	2553	maintenance
2	pre	4	2870	maintenance
2	pre	5	2639	maintenance
2	pre	7	3825	maintenance
2	pre	8	2053	maintenance
2	pre	9	3528	maintenance
2	pre	6		maintenance
2	post	3	2232	maintenance
2	post	4	2191	maintenance
2	post	5	2375	maintenance
2	post	6	2710	maintenance
2	post	7	1957	maintenance
2	post	8	3194	maintenance
2	post	9	2084	maintenance
2	mid	3	2297	maintenance
2	mid	4	2475	maintenance
2	mid	5	2457	maintenance
2	mid	6	2910	maintenance
2	mid	7	2293	maintenance
2	mid	8	1639	maintenance
2	mid	9	2470	maintenance
2	pre	3	2686	maintenance
2	pre	4	3859	maintenance
2	pre	5	3025	maintenance
2	pre	6	4267	maintenance
2	pre	7	4129	maintenance
2	pre	8	3326	maintenance
2	pre	9	1469	maintenance
2	post	3	1796	maintenance
2	post	4	1996	maintenance
2	post	5	2050	maintenance
2	post	6	4415	maintenance
2	post	7	1584	maintenance
2	post	8	1384	maintenance
2	post	9	2429	maintenance
2	mid	3	1896	maintenance
2	mid	4	2083	maintenance
2	mid	5	2704	maintenance
2	mid	6	4551	maintenance
2	mid	7	2483	maintenance
2	mid	8	1736	maintenance
2	mid	9	1355	maintenance
1	pre	3	2284	maintenance
1	pre	4	2953	maintenance
1	pre	5	3463	maintenance
1	pre	6	5555	maintenance
1	pre	7	4662	maintenance
1	pre	8	4029	maintenance
1	pre	9	4056	maintenance
1	post	3	1766	maintenance
1	post	4	2627	maintenance
1	post	5	3345	maintenance
1	post	6	3234	maintenance
1	post	7	3835	maintenance
1	post	8	3917	maintenance
1	post	9	4327	maintenance
1	mid	3	2261	maintenance
1	mid	4	2231	maintenance
1	mid	5	3597	maintenance
1	mid	6	3628	maintenance
1	mid	7	4510	maintenance
1	mid	8	4961	maintenance
1	mid	9	5538	maintenance
1	pre	3	2012	maintenance
1	pre	4	1921	maintenance
1	pre	5	3243	maintenance
1	pre	6	6116	maintenance
1	pre	7	2749	maintenance
1	pre	8	3440	maintenance
1	pre	9	3920	maintenance
1	post	3	1816	maintenance
1	post	4	1876	maintenance
1	post	5	2163	maintenance
1	post	6	3095	maintenance
1	post	7	2890	maintenance
1	post	8	1906	maintenance
1	post	9	1609	maintenance
1	mid	3	1610	maintenance
1	mid	4	2144	maintenance
1	mid	5	2370	maintenance
1	mid	6	3690	maintenance
1	mid	7	4383	maintenance
1	mid	8	3118	maintenance
1	mid	9	2105	maintenance
1	pre	3	2951	maintenance
1	pre	4	2498	maintenance
1	pre	5	2565	maintenance
1	pre	6	2712	maintenance
1	pre	7	3790	maintenance
1	pre	8	3601	maintenance
1	pre	9	1675	maintenance
1	post	3	1972	maintenance
1	post	4	1929	maintenance
1	post	5	2749	maintenance
1	post	6	3222	maintenance
1	post	7	2814	maintenance
1	post	8	3660	maintenance
1	post	9	2353	maintenance
1	mid	3	1891	maintenance
1	mid	4	2154	maintenance
1	mid	5	2866	maintenance
1	mid	6	3428	maintenance
1	mid	7	2984	maintenance
1	mid	8	2913	maintenance
1	mid	9	2405	maintenance
