# Supplementary material for: Comparing thermal strain in outdoor maintenance and indoor service workers in the mining industry during summer
Source: PLoS One. 2023 Oct 5;18(10):e0292436. doi: 10.1371/journal.pone.0292436 (PMC10553273; doi:10.1371/journal.pone.0292436)
Supplement: S7 File — (XLSX) [file pone.0292436.s007.xlsx]

## Sheet: recall latency - occupations
id	Season	Shift	Recall	R1vs	latency	occupation
1	Summer	Start	1	1	2320	trade
1	Summer	Start	2	0	1598	trade
1	Summer	Start	3	0	1469	trade
1	Summer	Start	4	0	1447	trade
1	Summer	Start	5	0	1420	trade
1	Summer	Start	6	0		trade
1	Summer	Start	7	0		trade
1	Summer	Mid	1	1	2052	trade
1	Summer	Mid	2	0	1208	trade
1	Summer	Mid	3	0	1086	trade
1	Summer	Mid	4	0	1020	trade
1	Summer	Mid	5	0	1574	trade
1	Summer	Mid	6	0		trade
1	Summer	Mid	7	0		trade
1	Summer	End	1	1	2051	trade
1	Summer	End	2	0	1161	trade
1	Summer	End	3	0	1245	trade
1	Summer	End	4	0	1377	trade
1	Summer	End	5	0	1114	trade
1	Summer	End	6	0	4896	trade
1	Summer	End	7	0		trade
2	Summer	Start	1	1	2285	trade
2	Summer	Start	2	0	1466	trade
2	Summer	Start	3	0	1099	trade
2	Summer	Start	4	0	981	trade
2	Summer	Start	5	0	2480	trade
2	Summer	Start	6	0	1478	trade
2	Summer	Start	7	0	5132	trade
2	Summer	Mid	1	1	2777	trade
2	Summer	Mid	2	0	1233	trade
2	Summer	Mid	3	0	1079	trade
2	Summer	Mid	4	0	1101	trade
2	Summer	Mid	5	0	833	trade
2	Summer	Mid	6	0	2347	trade
2	Summer	Mid	7	0		trade
2	Summer	End	1	1	2633	trade
2	Summer	End	2	0	944	trade
2	Summer	End	3	0	957	trade
2	Summer	End	4	0	918	trade
2	Summer	End	5	0	1001	trade
2	Summer	End	6	0	1053	trade
2	Summer	End	7	0	5298	trade
3	Summer	Start	1	1	3009	trade
3	Summer	Start	2	0	1355	trade
3	Summer	Start	3	0	1680	trade
3	Summer	Start	4	0	1961	trade
3	Summer	Start	5	0	1214	trade
3	Summer	Start	6	0	655	trade
3	Summer	Start	7	0		trade
3	Summer	Mid	1	1	2349	trade
3	Summer	Mid	2	0	1156	trade
3	Summer	Mid	3	0	2370	trade
3	Summer	Mid	4	0	721	trade
3	Summer	Mid	5	0		trade
3	Summer	Mid	6	0		trade
3	Summer	Mid	7	0		trade
3	Summer	End	1	1	2323	trade
3	Summer	End	2	0	1287	trade
3	Summer	End	3	0	908	trade
3	Summer	End	4	0	905	trade
3	Summer	End	5	0	654	trade
3	Summer	End	6	0		trade
3	Summer	End	7	0		trade
4	Summer	Start	1	1	3983	trade
4	Summer	Start	2	0	2036	trade
4	Summer	Start	3	0	1523	trade
4	Summer	Start	4	0	1569	trade
4	Summer	Start	5	0		trade
4	Summer	Start	6	0		trade
4	Summer	Start	7	0		trade
4	Summer	Mid	1	1	4094	trade
4	Summer	Mid	2	0	2029	trade
4	Summer	Mid	3	0	1575	trade
4	Summer	Mid	4	0	3017	trade
4	Summer	Mid	5	0		trade
4	Summer	Mid	6	0		trade
4	Summer	Mid	7	0		trade
4	Summer	End	1	1	3512	trade
4	Summer	End	2	0	1260	trade
4	Summer	End	3	0	1053	trade
4	Summer	End	4	0	1426	trade
4	Summer	End	5	0		trade
4	Summer	End	6	0		trade
5	Summer	End	7	0		trade
5	Summer	Start	1	1	2086	trade
5	Summer	Start	2	0	1038	trade
5	Summer	Start	3	0	817	trade
5	Summer	Start	4	0	778	trade
5	Summer	Start	5	0	1651	trade
5	Summer	Start	6	0	4441	trade
5	Summer	Start	7	0	701	trade
5	Summer	Mid	1	1	1516	trade
5	Summer	Mid	2	0	742	trade
5	Summer	Mid	3	0	724	trade
5	Summer	Mid	4	0	738	trade
5	Summer	Mid	5	0	694	trade
5	Summer	Mid	6	0	1753	trade
5	Summer	Mid	7	0		trade
5	Summer	End	1	1	1449	trade
5	Summer	End	2	0	742	trade
5	Summer	End	3	0	648	trade
5	Summer	End	4	0	750	trade
5	Summer	End	5	0	697	trade
5	Summer	End	6	0	664	trade
5	Summer	End	7	0	932	trade
6	Summer	Start	1	1	4931	trade
6	Summer	Start	2	0	2818	trade
6	Summer	Start	3	0	2517	trade
6	Summer	Start	4	0	2420	trade
6	Summer	Start	5	0	2484	trade
6	Summer	Start	6	0	4727	trade
6	Summer	Start	7	0		trade
6	Summer	Mid	1	1	4392	trade
6	Summer	Mid	2	0	2597	trade
6	Summer	Mid	3	0	2438	trade
6	Summer	Mid	4	0	2107	trade
6	Summer	Mid	5	0	2340	trade
6	Summer	Mid	6	0		trade
6	Summer	Mid	7	0		trade
6	Summer	End	1	1	3991	trade
6	Summer	End	2	0	2255	trade
6	Summer	End	3	0	2584	trade
6	Summer	End	4	0	1997	trade
6	Summer	End	5	0	2426	trade
6	Summer	End	6	0		trade
6	Summer	End	7	0		trade
7	Summer	Start	1	1	2221	trade
7	Summer	Start	2	0	813	trade
7	Summer	Start	3	0	577	trade
7	Summer	Start	4	0	916	trade
7	Summer	Start	5	0	496	trade
7	Summer	Start	6	0	436	trade
7	Summer	Start	7	0	378	trade
7	Summer	Mid	1	1	3006	trade
7	Summer	Mid	2	0	741	trade
7	Summer	Mid	3	0	978	trade
7	Summer	Mid	4	0	1049	trade
7	Summer	Mid	5	0	820	trade
7	Summer	Mid	6	0	1663	trade
7	Summer	Mid	7	0	373	trade
7	Summer	End	1	1	1846	trade
7	Summer	End	2	0	934	trade
7	Summer	End	3	0	904	trade
7	Summer	End	4	0	714	trade
7	Summer	End	5	0	513	trade
7	Summer	End	6	0	514	trade
7	Summer	End	7	0	2224	trade
9	Summer	Start	1	1	1913	trade
9	Summer	Start	2	0	977	trade
9	Summer	Start	3	0	1145	trade
9	Summer	Start	4	0	1060	trade
9	Summer	Start	5	0	927	trade
9	Summer	Start	6	0	874	trade
9	Summer	Start	7	0	1011	trade
9	Summer	Mid	1	1	1864	trade
9	Summer	Mid	2	0	701	trade
9	Summer	Mid	3	0	924	trade
9	Summer	Mid	4	0	1209	trade
9	Summer	Mid	5	0	657	trade
9	Summer	Mid	6	0	1613	trade
9	Summer	Mid	7	0	1184	trade
9	Summer	End	1	1	1464	trade
9	Summer	End	2	0	862	trade
9	Summer	End	3	0	1009	trade
9	Summer	End	4	0	908	trade
9	Summer	End	5	0	916	trade
9	Summer	End	6	0	1105	trade
9	Summer	End	7	0	4288	trade
10	Summer	Start	1	1	2042	trade
10	Summer	Start	2	0	1266	trade
10	Summer	Start	3	0	1194	trade
10	Summer	Start	4	0	1234	trade
10	Summer	Start	5	0	1594	trade
10	Summer	Start	6	0	1965	trade
10	Summer	Start	7	0		trade
10	Summer	Mid	1	1	1832	trade
10	Summer	Mid	2	0	1323	trade
10	Summer	Mid	3	0	1182	trade
10	Summer	Mid	4	0	1308	trade
10	Summer	Mid	5	0	1527	trade
10	Summer	Mid	6	0	1518	trade
10	Summer	Mid	7	0	1319	trade
10	Summer	End	1	1	2132	trade
10	Summer	End	2	0	1167	trade
10	Summer	End	3	0	1198	trade
10	Summer	End	4	0	1141	trade
10	Summer	End	5	0	1187	trade
10	Summer	End	6	0	1871	trade
10	Summer	End	7	0		trade
11	Summer	Start	1	1	1438	trade
11	Summer	Start	2	0	531	trade
11	Summer	Start	3	0	571	trade
11	Summer	Start	4	0	708	trade
11	Summer	Start	5	0	499	trade
11	Summer	Start	6	0	462	trade
11	Summer	Start	7	0	1504	trade
11	Summer	Mid	1	1	1534	trade
11	Summer	Mid	2	0	711	trade
11	Summer	Mid	3	0	791	trade
11	Summer	Mid	4	0	602	trade
11	Summer	Mid	5	0	822	trade
11	Summer	Mid	6	0	1597	trade
11	Summer	Mid	7	0	438	trade
11	Summer	End	1	1	1552	trade
11	Summer	End	2	0	572	trade
11	Summer	End	3	0	652	trade
11	Summer	End	4	0	599	trade
11	Summer	End	5	0	542	trade
11	Summer	End	6	0	453	trade
11	Summer	End	7	0	3775	trade
12	Summer	Start	1	1	2585	trade
12	Summer	Start	2	0	2117	trade
12	Summer	Start	3	0	1365	trade
12	Summer	Start	4	0	1067	trade
12	Summer	Start	5	0	1363	trade
12	Summer	Start	6	0	3366	trade
12	Summer	Start	7	0	727	trade
12	Summer	Mid	1	1	2536	trade
12	Summer	Mid	2	0	1116	trade
12	Summer	Mid	3	0	1128	trade
12	Summer	Mid	4	0	913	trade
12	Summer	Mid	5	0	728	trade
12	Summer	Mid	6	0		trade
12	Summer	Mid	7	0		trade
12	Summer	End	1	1	2460	trade
12	Summer	End	2	0	904	trade
12	Summer	End	3	0	1322	trade
12	Summer	End	4	0	1028	trade
12	Summer	End	5	0	1039	trade
12	Summer	End	6	0	1003	trade
12	Summer	End	7	0		trade
13	Summer	Start	1	1	5748	trade
13	Summer	Start	2	0	3079	trade
13	Summer	Start	3	0	1745	trade
13	Summer	Start	4	0	1049	trade
13	Summer	Start	5	0		trade
13	Summer	Start	6	0		trade
13	Summer	Start	7	0		trade
13	Summer	Mid	1	1	4022	trade
13	Summer	Mid	2	0	2319	trade
13	Summer	Mid	3	0	2024	trade
13	Summer	Mid	4	0	2641	trade
13	Summer	Mid	5	0	2758	trade
13	Summer	Mid	6	0	14571	trade
13	Summer	Mid	7	0		trade
13	Summer	End	1	1	3483	trade
13	Summer	End	2	0	2762	trade
13	Summer	End	3	0	1866	trade
13	Summer	End	4	0	2504	trade
13	Summer	End	5	0		trade
13	Summer	End	6	0		trade
13	Summer	End	7	0		trade
1	Summer	Start	1	1	2112	trade
1	Summer	Start	2	0	1053	trade
1	Summer	Start	3	0	1065	trade
1	Summer	Start	4	0	1015	trade
1	Summer	Start	5	0	1159	trade
1	Summer	Start	6	0	1670	trade
1	Summer	Start	7	0		trade
1	Summer	Mid	1	1	1897	trade
1	Summer	Mid	2	0	1091	trade
1	Summer	Mid	3	0	996	trade
1	Summer	Mid	4	0	1024	trade
1	Summer	Mid	5	0	1072	trade
1	Summer	Mid	6	0	1079	trade
1	Summer	Mid	7	0	1159	trade
1	Summer	End	1	1	2403	trade
1	Summer	End	2	0	1346	trade
1	Summer	End	3	0	1088	trade
1	Summer	End	4	0	1044	trade
1	Summer	End	5	0	1318	trade
1	Summer	End	6	0		trade
1	Summer	End	7	0		trade
2	Summer	Start	1	1	2952	trade
2	Summer	Start	2	0	1398	trade
2	Summer	Start	3	0	1187	trade
2	Summer	Start	4	0	1249	trade
2	Summer	Start	5	0	1056	trade
2	Summer	Start	6	0		trade
2	Summer	Start	7	0		trade
2	Summer	Mid	1	1	2505	trade
2	Summer	Mid	2	0	1626	trade
2	Summer	Mid	3	0	1094	trade
2	Summer	Mid	4	0	847	trade
2	Summer	Mid	5	0	1185	trade
2	Summer	Mid	6	0		trade
2	Summer	Mid	7	0		trade
2	Summer	End	1	1	2078	trade
2	Summer	End	2	0	1068	trade
2	Summer	End	3	0	943	trade
2	Summer	End	4	0	1210	trade
2	Summer	End	5	0		trade
2	Summer	End	6	0		trade
2	Summer	End	7	0		trade
3	Summer	Start	1	1	2956	trade
3	Summer	Start	2	0	1241	trade
3	Summer	Start	3	0	1185	trade
3	Summer	Start	4	0	844	trade
3	Summer	Start	5	0	2196	trade
3	Summer	Start	6	0	1134	trade
3	Summer	Start	7	0		trade
3	Summer	Mid	1	1	2351	trade
3	Summer	Mid	2	0	1127	trade
3	Summer	Mid	3	0	1123	trade
3	Summer	Mid	4	0	1177	trade
3	Summer	Mid	5	0	834	trade
3	Summer	Mid	6	0	1175	trade
3	Summer	Mid	7	0		trade
3	Summer	End	1	1	2193	trade
3	Summer	End	2	0	1127	trade
3	Summer	End	3	0	1257	trade
3	Summer	End	4	0	1141	trade
3	Summer	End	5	0	1049	trade
3	Summer	End	6	0	959	trade
3	Summer	End	7	0		trade
4	Summer	Start	1	1	4089	trade
4	Summer	Start	2	0	2043	trade
4	Summer	Start	3	0	1932	trade
4	Summer	Start	4	0	1561	trade
4	Summer	Start	5	0	1229	trade
4	Summer	Start	6	0		trade
4	Summer	Start	7	0		trade
4	Summer	Mid	1	1	3563	trade
4	Summer	Mid	2	0	1095	trade
4	Summer	Mid	3	0	989	trade
4	Summer	Mid	4	0	2598	trade
4	Summer	Mid	5	0	3460	trade
4	Summer	Mid	6	0		trade
4	Summer	Mid	7	0		trade
4	Summer	End	1	1	2853	trade
4	Summer	End	2	0	1094	trade
4	Summer	End	3	0	1431	trade
4	Summer	End	4	0	1192	trade
4	Summer	End	5	0	1971	trade
4	Summer	End	6	0	2539	trade
5	Summer	End	7	0		trade
5	Summer	Start	1	1	3267	trade
5	Summer	Start	2	0	831	trade
5	Summer	Start	3	0	785	trade
5	Summer	Start	4	0	697	trade
5	Summer	Start	5	0	1857	trade
5	Summer	Start	6	0	580	trade
5	Summer	Start	7	0	1759	trade
5	Summer	Mid	1	1	1263	trade
5	Summer	Mid	2	0	723	trade
5	Summer	Mid	3	0	737	trade
5	Summer	Mid	4	0	667	trade
5	Summer	Mid	5	0	756	trade
5	Summer	Mid	6	0	920	trade
5	Summer	Mid	7	0		trade
5	Summer	End	1	1	1809	trade
5	Summer	End	2	0	683	trade
5	Summer	End	3	0	821	trade
5	Summer	End	4	0	490	trade
5	Summer	End	5	0	557	trade
5	Summer	End	6	0	810	trade
5	Summer	End	7	0	742	trade
6	Summer	Start	1	1	3874	trade
6	Summer	Start	2	0	2710	trade
6	Summer	Start	3	0	2329	trade
6	Summer	Start	4	0	2466	trade
6	Summer	Start	5	0	2308	trade
6	Summer	Start	6	0	2071	trade
6	Summer	Start	7	0	1954	trade
6	Summer	Mid	1	1	3991	trade
6	Summer	Mid	2	0	2605	trade
6	Summer	Mid	3	0	2568	trade
6	Summer	Mid	4	0	2180	trade
6	Summer	Mid	5	0	3188	trade
6	Summer	Mid	6	0	2481	trade
6	Summer	Mid	7	0		trade
6	Summer	End	1	1	2362	trade
6	Summer	End	2	0	2001	trade
6	Summer	End	3	0	1814	trade
6	Summer	End	4	0	1700	trade
6	Summer	End	5	0	1374	trade
6	Summer	End	6	0		trade
6	Summer	End	7	0		trade
7	Summer	Start	1	1	2219	trade
7	Summer	Start	2	0	1148	trade
7	Summer	Start	3	0	776	trade
7	Summer	Start	4	0	915	trade
7	Summer	Start	5	0	817	trade
7	Summer	Start	6	0	1479	trade
7	Summer	Start	7	0	406	trade
7	Summer	Mid	1	1	2371	trade
7	Summer	Mid	2	0	754	trade
7	Summer	Mid	3	0	732	trade
7	Summer	Mid	4	0	706	trade
7	Summer	Mid	5	0	534	trade
7	Summer	Mid	6	0	384	trade
7	Summer	Mid	7	0	412	trade
7	Summer	End	1	1	2639	trade
7	Summer	End	2	0	1028	trade
7	Summer	End	3	0	888	trade
7	Summer	End	4	0	759	trade
7	Summer	End	5	0	888	trade
7	Summer	End	6	0	581	trade
7	Summer	End	7	0	393	trade
9	Summer	Start	1	1	1366	trade
9	Summer	Start	2	0	1099	trade
9	Summer	Start	3	0	955	trade
9	Summer	Start	4	0	835	trade
9	Summer	Start	5	0	843	trade
9	Summer	Start	6	0		trade
9	Summer	Start	7	0	1636	trade
9	Summer	Mid	1	1	784	trade
9	Summer	Mid	2	0	1413	trade
9	Summer	Mid	3	0	1199	trade
9	Summer	Mid	4	0	741	trade
9	Summer	Mid	5	0	1021	trade
9	Summer	Mid	6	0	1496	trade
9	Summer	Mid	7	0		trade
9	Summer	End	1	1	1603	trade
9	Summer	End	2	0	751	trade
9	Summer	End	3	0	1038	trade
9	Summer	End	4	0	724	trade
9	Summer	End	5	0	1131	trade
9	Summer	End	6	0	3995	trade
9	Summer	End	7	0		trade
10	Summer	Start	1	1	1894	trade
10	Summer	Start	2	0	1148	trade
10	Summer	Start	3	0	1153	trade
10	Summer	Start	4	0	1133	trade
10	Summer	Start	5	0	1212	trade
10	Summer	Start	6	0	2600	trade
10	Summer	Start	7	0	2504	trade
10	Summer	Mid	1	1	2326	trade
10	Summer	Mid	2	0	1091	trade
10	Summer	Mid	3	0	1129	trade
10	Summer	Mid	4	0	1378	trade
10	Summer	Mid	5	0	1242	trade
10	Summer	Mid	6	0	1378	trade
10	Summer	Mid	7	0		trade
10	Summer	End	1	1	1622	trade
10	Summer	End	2	0	992	trade
10	Summer	End	3	0	1024	trade
10	Summer	End	4	0	1114	trade
10	Summer	End	5	0	1089	trade
10	Summer	End	6	0	1051	trade
10	Summer	End	7	0	2303	trade
11	Summer	Start	1	1	1273	trade
11	Summer	Start	2	0	548	trade
11	Summer	Start	3	0	466	trade
11	Summer	Start	4	0	594	trade
11	Summer	Start	5	0	458	trade
11	Summer	Start	6	0	503	trade
11	Summer	Start	7	0	559	trade
11	Summer	Mid	1	1	1401	trade
11	Summer	Mid	2	0	536	trade
11	Summer	Mid	3	0	564	trade
11	Summer	Mid	4	0	610	trade
11	Summer	Mid	5	0	537	trade
11	Summer	Mid	6	0	563	trade
11	Summer	Mid	7	0	596	trade
11	Summer	End	1	1	1124	trade
11	Summer	End	2	0	428	trade
11	Summer	End	3	0	620	trade
11	Summer	End	4	0	498	trade
11	Summer	End	5	0	830	trade
11	Summer	End	6	0	533	trade
11	Summer	End	7	0	855	trade
12	Summer	Start	1	1	2205	trade
12	Summer	Start	2	0	910	trade
12	Summer	Start	3	0	891	trade
12	Summer	Start	4	0	742	trade
12	Summer	Start	5	0	1245	trade
12	Summer	Start	6	0	7012	trade
12	Summer	Start	7	0		trade
12	Summer	Mid	1	1	1725	trade
12	Summer	Mid	2	0	788	trade
12	Summer	Mid	3	0	792	trade
12	Summer	Mid	4	0	532	trade
12	Summer	Mid	5	0	870	trade
12	Summer	Mid	6	0		trade
12	Summer	Mid	7	0		trade
12	Summer	End	1	1	1868	trade
12	Summer	End	2	0	881	trade
12	Summer	End	3	0	809	trade
12	Summer	End	4	0	743	trade
12	Summer	End	5	0	1962	trade
12	Summer	End	6	0	2491	trade
12	Summer	End	7	0		trade
13	Summer	Start	1	1	3121	trade
13	Summer	Start	2	0	1437	trade
13	Summer	Start	3	0	1256	trade
13	Summer	Start	4	0	1956	trade
13	Summer	Start	5	0	2392	trade
13	Summer	Start	6	0		trade
13	Summer	Start	7	0		trade
13	Summer	Mid	1	1	3496	trade
13	Summer	Mid	2	0	1023	trade
13	Summer	Mid	3	0	1260	trade
13	Summer	Mid	4	0	892	trade
13	Summer	Mid	5	0	3124	trade
13	Summer	Mid	6	0		trade
13	Summer	Mid	7	0		trade
13	Summer	End	1	1	2125	trade
13	Summer	End	2	0	874	trade
13	Summer	End	3	0	1739	trade
13	Summer	End	4	0	2205	trade
13	Summer	End	5	0	3606	trade
13	Summer	End	6	0		trade
13	Summer	End	7	0		trade
1	Summer	Start	1	1	2021	trade
1	Summer	Start	2	0	1097	trade
1	Summer	Start	3	0	1124	trade
1	Summer	Start	4	0	1031	trade
1	Summer	Start	5	0	994	trade
1	Summer	Start	6	0	2133	trade
1	Summer	Start	7	0	3116	trade
1	Summer	Mid	1	1	2083	trade
1	Summer	Mid	2	0	1243	trade
1	Summer	Mid	3	0	1201	trade
1	Summer	Mid	4	0	1591	trade
1	Summer	Mid	5	0	934	trade
1	Summer	Mid	6	0	922	trade
1	Summer	Mid	7	0		trade
1	Summer	End	1	1	2048	trade
1	Summer	End	2	0	1149	trade
1	Summer	End	3	0	1334	trade
1	Summer	End	4	0	1109	trade
1	Summer	End	5	0	1225	trade
1	Summer	End	6	0		trade
1	Summer	End	7	0		trade
2	Summer	Start	1	1	2091	trade
2	Summer	Start	2	0	881	trade
2	Summer	Start	3	0	811	trade
2	Summer	Start	4	0	951	trade
2	Summer	Start	5	0	872	trade
2	Summer	Start	6	0	1406	trade
2	Summer	Start	7	0		trade
2	Summer	Mid	1	1	2089	trade
2	Summer	Mid	2	0	839	trade
2	Summer	Mid	3	0	1244	trade
2	Summer	Mid	4	0	954	trade
2	Summer	Mid	5	0	1522	trade
2	Summer	Mid	6	0		trade
2	Summer	Mid	7	0		trade
2	Summer	End	1	1	2066	trade
2	Summer	End	2	0	796	trade
2	Summer	End	3	0	755	trade
2	Summer	End	4	0	657	trade
2	Summer	End	5	0	1973	trade
2	Summer	End	6	0		trade
2	Summer	End	7	0		trade
3	Summer	Start	1	1	2127	trade
3	Summer	Start	2	0	1192	trade
3	Summer	Start	3	0	1172	trade
3	Summer	Start	4	0	1688	trade
3	Summer	Start	5	0		trade
3	Summer	Start	6	0		trade
3	Summer	Start	7	0		trade
3	Summer	Mid	1	1	2156	trade
3	Summer	Mid	2	0	1871	trade
3	Summer	Mid	3	0	1048	trade
3	Summer	Mid	4	0	1146	trade
3	Summer	Mid	5	0	950	trade
3	Summer	Mid	6	0	3296	trade
3	Summer	Mid	7	0		trade
3	Summer	End	1	1	1927	trade
3	Summer	End	2	0	980	trade
3	Summer	End	3	0	809	trade
3	Summer	End	4	0	635	trade
3	Summer	End	5	0		trade
3	Summer	End	6	0		trade
3	Summer	End	7	0		trade
4	Summer	Start	1	1	3018	trade
4	Summer	Start	2	0	1212	trade
4	Summer	Start	3	0	1223	trade
4	Summer	Start	4	0	927	trade
4	Summer	Start	5	0	889	trade
4	Summer	Start	6	0	15862	trade
4	Summer	Start	7	0		trade
4	Summer	Mid	1	1	3889	trade
4	Summer	Mid	2	0	1160	trade
4	Summer	Mid	3	0	1076	trade
4	Summer	Mid	4	0	1147	trade
4	Summer	Mid	5	0	1962	trade
4	Summer	Mid	6	0	2129	trade
4	Summer	Mid	7	0		trade
4	Summer	End	1	1	4084	trade
4	Summer	End	2	0	1150	trade
4	Summer	End	3	0	1288	trade
4	Summer	End	4	0	1606	trade
4	Summer	End	5	0	1620	trade
4	Summer	End	6	0		trade
5	Summer	End	7	0		trade
5	Summer	Start	1	1	1394	trade
5	Summer	Start	2	0	943	trade
5	Summer	Start	3	0	969	trade
5	Summer	Start	4	0	716	trade
5	Summer	Start	5	0	575	trade
5	Summer	Start	6	0	594	trade
5	Summer	Start	7	0	562	trade
5	Summer	Mid	1	1	1705	trade
5	Summer	Mid	2	0	1385	trade
5	Summer	Mid	3	0	878	trade
5	Summer	Mid	4	0	571	trade
5	Summer	Mid	5	0	746	trade
5	Summer	Mid	6	0	1037	trade
5	Summer	Mid	7	0	512	trade
5	Summer	End	1	1	1981	trade
5	Summer	End	2	0	661	trade
5	Summer	End	3	0	731	trade
5	Summer	End	4	0	767	trade
5	Summer	End	5	0	580	trade
5	Summer	End	6	0	640	trade
5	Summer	End	7	0	576	trade
6	Summer	Start	1	1	2916	trade
6	Summer	Start	2	0	2117	trade
6	Summer	Start	3	0	2029	trade
6	Summer	Start	4	0	2533	trade
6	Summer	Start	5	0	1575	trade
6	Summer	Start	6	0		trade
6	Summer	Start	7	0		trade
6	Summer	Mid	1	1	3533	trade
6	Summer	Mid	2	0	1952	trade
6	Summer	Mid	3	0	2055	trade
6	Summer	Mid	4	0	2218	trade
6	Summer	Mid	5	0	1939	trade
6	Summer	Mid	6	0	4928	trade
6	Summer	Mid	7	0	2176	trade
6	Summer	End	1	1	2506	trade
6	Summer	End	2	0	2058	trade
6	Summer	End	3	0	1759	trade
6	Summer	End	4	0	2016	trade
6	Summer	End	5	0	1646	trade
6	Summer	End	6	0		trade
6	Summer	End	7	0		trade
7	Summer	Start	1	1	2256	trade
7	Summer	Start	2	0	567	trade
7	Summer	Start	3	0	633	trade
7	Summer	Start	4	0	598	trade
7	Summer	Start	5	0	497	trade
7	Summer	Start	6	0	433	trade
7	Summer	Start	7	0	336	trade
7	Summer	Mid	1	1	1514	trade
7	Summer	Mid	2	0	662	trade
7	Summer	Mid	3	0	893	trade
7	Summer	Mid	4	0	903	trade
7	Summer	Mid	5	0	2145	trade
7	Summer	Mid	6	0	460	trade
7	Summer	Mid	7	0	267	trade
7	Summer	End	1	1	2008	trade
7	Summer	End	2	0	707	trade
7	Summer	End	3	0	772	trade
7	Summer	End	4	0	589	trade
7	Summer	End	5	0	980	trade
7	Summer	End	6	0	560	trade
7	Summer	End	7	0	358	trade
9	Summer	Start	1	1	1697	trade
9	Summer	Start	2	0	963	trade
9	Summer	Start	3	0	1116	trade
9	Summer	Start	4	0	1167	trade
9	Summer	Start	5	0	1089	trade
9	Summer	Start	6	0	825	trade
9	Summer	Start	7	0		trade
9	Summer	Mid	1	1	1467	trade
9	Summer	Mid	2	0	832	trade
9	Summer	Mid	3	0	974	trade
9	Summer	Mid	4	0	817	trade
9	Summer	Mid	5	0	1165	trade
9	Summer	Mid	6	0	715	trade
9	Summer	Mid	7	0	1158	trade
9	Summer	End	1	1	1418	trade
9	Summer	End	2	0	951	trade
9	Summer	End	3	0	1252	trade
9	Summer	End	4	0	1022	trade
9	Summer	End	5	0	925	trade
9	Summer	End	6	0	887	trade
9	Summer	End	7	0	464	trade
10	Summer	Start	1	1	1741	trade
10	Summer	Start	2	0	1156	trade
10	Summer	Start	3	0	1441	trade
10	Summer	Start	4	0	1124	trade
10	Summer	Start	5	0	1099	trade
10	Summer	Start	6	0	1713	trade
10	Summer	Start	7	0	5279	trade
10	Summer	Mid	1	1	1802	trade
10	Summer	Mid	2	0	1218	trade
10	Summer	Mid	3	0	1129	trade
10	Summer	Mid	4	0	1157	trade
10	Summer	Mid	5	0	1310	trade
10	Summer	Mid	6	0	1250	trade
10	Summer	Mid	7	0	1435	trade
10	Summer	End	1	1	1589	trade
10	Summer	End	2	0	896	trade
10	Summer	End	3	0	906	trade
10	Summer	End	4	0	1152	trade
10	Summer	End	5	0	831	trade
10	Summer	End	6	0	1094	trade
10	Summer	End	7	0	1044	trade
11	Summer	Start	1	1	1414	trade
11	Summer	Start	2	0	495	trade
11	Summer	Start	3	0	745	trade
11	Summer	Start	4	0	607	trade
11	Summer	Start	5	0	542	trade
11	Summer	Start	6	0	672	trade
11	Summer	Start	7	0	1263	trade
11	Summer	Mid	1	1	1229	trade
11	Summer	Mid	2	0	424	trade
11	Summer	Mid	3	0	431	trade
11	Summer	Mid	4	0	477	trade
11	Summer	Mid	5	0	508	trade
11	Summer	Mid	6	0	489	trade
11	Summer	Mid	7	0	721	trade
11	Summer	End	1	1	1205	trade
11	Summer	End	2	0	514	trade
11	Summer	End	3	0	505	trade
11	Summer	End	4	0	515	trade
11	Summer	End	5	0	1024	trade
11	Summer	End	6	0	633	trade
11	Summer	End	7	0		trade
12	Summer	Start	1	1	1734	trade
12	Summer	Start	2	0	859	trade
12	Summer	Start	3	0	725	trade
12	Summer	Start	4	0	887	trade
12	Summer	Start	5	0	1682	trade
12	Summer	Start	6	0	873	trade
12	Summer	Start	7	0		trade
12	Summer	Mid	1	1	3205	trade
12	Summer	Mid	2	0	857	trade
12	Summer	Mid	3	0	769	trade
12	Summer	Mid	4	0	797	trade
12	Summer	Mid	5	0	890	trade
12	Summer	Mid	6	0	1013	trade
12	Summer	Mid	7	0	1209	trade
12	Summer	End	1	1	1984	trade
12	Summer	End	2	0	899	trade
12	Summer	End	3	0	737	trade
12	Summer	End	4	0	776	trade
12	Summer	End	5	0	758	trade
12	Summer	End	6	0	749	trade
12	Summer	End	7	0		trade
13	Summer	Start	1	1	2738	trade
13	Summer	Start	2	0	1668	trade
13	Summer	Start	3	0	1754	trade
13	Summer	Start	4	0		trade
13	Summer	Start	5	0		trade
13	Summer	Start	6	0		trade
13	Summer	Start	7	0		trade
13	Summer	Mid	1	1	3400	trade
13	Summer	Mid	2	0	1522	trade
13	Summer	Mid	3	0	1515	trade
13	Summer	Mid	4	0	956	trade
13	Summer	Mid	5	0		trade
13	Summer	Mid	6	0		trade
13	Summer	Mid	7	0		trade
13	Summer	End	1	1	3287	trade
13	Summer	End	2	0	1323	trade
13	Summer	End	3	0	1625	trade
13	Summer	End	4	0	1392	trade
13	Summer	End	5	0		trade
13	Summer	End	6	0		trade
13	Summer	End	7	0		trade
50	Summer	Start	1	1	2893	cleaner
50	Summer	Start	2	0	1464	cleaner
50	Summer	Start	3	0	2032	cleaner
50	Summer	Start	4	0	2000	cleaner
50	Summer	Start	5	0	4431	cleaner
50	Summer	Start	6	0	3181	cleaner
50	Summer	Start	7	0		cleaner
50	Summer	Mid	1	1	2777	cleaner
50	Summer	Mid	2	0	1079	cleaner
50	Summer	Mid	3	0	890	cleaner
50	Summer	Mid	4	0	668	cleaner
50	Summer	Mid	5	0	1204	cleaner
50	Summer	Mid	6	0	1249	cleaner
50	Summer	Mid	7	0		cleaner
50	Summer	End	1	1	2517	cleaner
50	Summer	End	2	0	980	cleaner
50	Summer	End	3	0	761	cleaner
50	Summer	End	4	0	790	cleaner
50	Summer	End	5	0	781	cleaner
50	Summer	End	6	0	1696	cleaner
50	Summer	End	7	0		cleaner
52	Summer	Start	1	1	2468	cleaner
52	Summer	Start	2	0	1409	cleaner
52	Summer	Start	3	0	1343	cleaner
52	Summer	Start	4	0	1581	cleaner
52	Summer	Start	5	0	1826	cleaner
52	Summer	Start	6	0	1352	cleaner
52	Summer	Start	7	0	3423	cleaner
52	Summer	Mid	1	1	2653	cleaner
52	Summer	Mid	2	0	1264	cleaner
52	Summer	Mid	3	0	976	cleaner
52	Summer	Mid	4	0	1168	cleaner
52	Summer	Mid	5	0	1160	cleaner
52	Summer	Mid	6	0	4958	cleaner
52	Summer	Mid	7	0	1695	cleaner
52	Summer	End	1	1	2568	cleaner
52	Summer	End	2	0	1644	cleaner
52	Summer	End	3	0	1145	cleaner
52	Summer	End	4	0	1335	cleaner
52	Summer	End	5	0	1398	cleaner
52	Summer	End	6	0		cleaner
52	Summer	End	7	0		cleaner
53	Summer	Start	1	1	2186	cleaner
53	Summer	Start	2	0	1208	cleaner
53	Summer	Start	3	0	821	cleaner
53	Summer	Start	4	0	728	cleaner
53	Summer	Start	5	0	601	cleaner
53	Summer	Start	6	0	968	cleaner
53	Summer	Start	7	0	1142	cleaner
53	Summer	Mid	1	1	1628	cleaner
53	Summer	Mid	2	0	637	cleaner
53	Summer	Mid	3	0	684	cleaner
53	Summer	Mid	4	0	670	cleaner
53	Summer	Mid	5	0	980	cleaner
53	Summer	Mid	6	0	547	cleaner
53	Summer	Mid	7	0	1209	cleaner
53	Summer	End	1	1	3530	cleaner
53	Summer	End	2	0	3504	cleaner
53	Summer	End	3	0	3604	cleaner
53	Summer	End	4	0	2069	cleaner
53	Summer	End	5	0	854	cleaner
53	Summer	End	6	0	714	cleaner
53	Summer	End	7	0	1965	cleaner
54	Summer	Start	1	1	2697	cleaner
54	Summer	Start	2	0	2129	cleaner
54	Summer	Start	3	0	1230	cleaner
54	Summer	Start	4	0	1214	cleaner
54	Summer	Start	5	0	1548	cleaner
54	Summer	Start	6	0		cleaner
54	Summer	Start	7	0		cleaner
54	Summer	Mid	1	1	1800	cleaner
54	Summer	Mid	2	0	1088	cleaner
54	Summer	Mid	3	0	1011	cleaner
54	Summer	Mid	4	0	997	cleaner
54	Summer	Mid	5	0	1051	cleaner
54	Summer	Mid	6	0	1437	cleaner
54	Summer	Mid	7	0	5132	cleaner
54	Summer	End	1	1	2011	cleaner
54	Summer	End	2	0	1122	cleaner
54	Summer	End	3	0	942	cleaner
54	Summer	End	4	0	1686	cleaner
54	Summer	End	5	0	802	cleaner
54	Summer	End	6	0		cleaner
54	Summer	End	7	0		cleaner
55	Summer	Start	1	1	3250	cleaner
55	Summer	Start	2	0	3024	cleaner
55	Summer	Start	3	0	3755	cleaner
55	Summer	Start	4	0	3039	cleaner
55	Summer	Start	5	0	3144	cleaner
55	Summer	Start	6	0		cleaner
55	Summer	Start	7	0		cleaner
55	Summer	Mid	1	1	3695	cleaner
55	Summer	Mid	2	0	3098	cleaner
55	Summer	Mid	3	0	3309	cleaner
55	Summer	Mid	4	0	3097	cleaner
55	Summer	Mid	5	0	3289	cleaner
55	Summer	Mid	6	0	2614	cleaner
55	Summer	Mid	7	0		cleaner
55	Summer	End	1	1	3386	cleaner
55	Summer	End	2	0	3571	cleaner
55	Summer	End	3	0	2891	cleaner
55	Summer	End	4	0	3685	cleaner
55	Summer	End	5	0	2684	cleaner
55	Summer	End	6	0	3265	cleaner
55	Summer	End	7	0		cleaner
56	Summer	Start	1	1	2264	cleaner
56	Summer	Start	2	0	1202	cleaner
56	Summer	Start	3	0	1138	cleaner
56	Summer	Start	4	0	921	cleaner
56	Summer	Start	5	0	988	cleaner
56	Summer	Start	6	0	718	cleaner
56	Summer	Start	7	0	2188	cleaner
56	Summer	Mid	1	1	1575	cleaner
56	Summer	Mid	2	0	1121	cleaner
56	Summer	Mid	3	0	929	cleaner
56	Summer	Mid	4	0	856	cleaner
56	Summer	Mid	5	0	834	cleaner
56	Summer	Mid	6	0	688	cleaner
56	Summer	Mid	7	0		cleaner
56	Summer	End	1	1	2007	cleaner
56	Summer	End	2	0	1039	cleaner
56	Summer	End	3	0	897	cleaner
56	Summer	End	4	0	1028	cleaner
56	Summer	End	5	0	853	cleaner
56	Summer	End	6	0	1413	cleaner
56	Summer	End	7	0	626	cleaner
57	Summer	Start	1	1	1474	cleaner
57	Summer	Start	2	0	1017	cleaner
57	Summer	Start	3	0	945	cleaner
57	Summer	Start	4	0	728	cleaner
57	Summer	Start	5	0	859	cleaner
57	Summer	Start	6	0	1690	cleaner
57	Summer	Start	7	0		cleaner
57	Summer	Mid	1	1	1780	cleaner
57	Summer	Mid	2	0	894	cleaner
57	Summer	Mid	3	0	841	cleaner
57	Summer	Mid	4	0	800	cleaner
57	Summer	Mid	5	0	891	cleaner
57	Summer	Mid	6	0		cleaner
57	Summer	Mid	7	0		cleaner
57	Summer	End	1	1	1357	cleaner
57	Summer	End	2	0	977	cleaner
57	Summer	End	3	0	867	cleaner
57	Summer	End	4	0	973	cleaner
57	Summer	End	5	0	739	cleaner
57	Summer	End	6	0		cleaner
57	Summer	End	7	0		cleaner
58	Summer	Start	1	1	1404	cleaner
58	Summer	Start	2	0	1040	cleaner
58	Summer	Start	3	0	6977	cleaner
58	Summer	Start	4	0		cleaner
58	Summer	Start	5	0		cleaner
58	Summer	Start	6	0		cleaner
58	Summer	Start	7	0		cleaner
58	Summer	Mid	1	1	1941	cleaner
58	Summer	Mid	2	0	1093	cleaner
58	Summer	Mid	3	0	1176	cleaner
58	Summer	Mid	4	0	1139	cleaner
58	Summer	Mid	5	0	1299	cleaner
58	Summer	Mid	6	0	2950	cleaner
58	Summer	Mid	7	0		cleaner
58	Summer	End	1	1	1981	cleaner
58	Summer	End	2	0	1077	cleaner
58	Summer	End	3	0	1170	cleaner
58	Summer	End	4	0	1166	cleaner
58	Summer	End	5	0	1481	cleaner
58	Summer	End	6	0	3182	cleaner
58	Summer	End	7	0		cleaner
59	Summer	Start	1	1	1747	cleaner
59	Summer	Start	2	0	1029	cleaner
59	Summer	Start	3	0	794	cleaner
59	Summer	Start	4	0	875	cleaner
59	Summer	Start	5	0	809	cleaner
59	Summer	Start	6	0	1674	cleaner
59	Summer	Start	7	0	931	cleaner
59	Summer	Mid	1	1	1365	cleaner
59	Summer	Mid	2	0	864	cleaner
59	Summer	Mid	3	0	695	cleaner
59	Summer	Mid	4	0	687	cleaner
59	Summer	Mid	5	0	776	cleaner
59	Summer	Mid	6	0	1358	cleaner
59	Summer	Mid	7	0	913	cleaner
59	Summer	End	1	1	1416	cleaner
59	Summer	End	2	0	697	cleaner
59	Summer	End	3	0	613	cleaner
59	Summer	End	4	0	604	cleaner
59	Summer	End	5	0	552	cleaner
59	Summer	End	6	0	1446	cleaner
59	Summer	End	7	0	2786	cleaner
60	Summer	Start	1	1	2569	cleaner
60	Summer	Start	2	0	1542	cleaner
60	Summer	Start	3	0	1213	cleaner
60	Summer	Start	4	0	1118	cleaner
60	Summer	Start	5	0	686	cleaner
60	Summer	Start	6	0		cleaner
60	Summer	Start	7	0		cleaner
60	Summer	Mid	1	1	2318	cleaner
60	Summer	Mid	2	0	854	cleaner
60	Summer	Mid	3	0	951	cleaner
60	Summer	Mid	4	0	812	cleaner
60	Summer	Mid	5	0	778	cleaner
60	Summer	Mid	6	0	698	cleaner
60	Summer	Mid	7	0	610	cleaner
60	Summer	End	1	1	1992	cleaner
60	Summer	End	2	0	782	cleaner
60	Summer	End	3	0	640	cleaner
60	Summer	End	4	0	590	cleaner
60	Summer	End	5	0	566	cleaner
60	Summer	End	6	0		cleaner
60	Summer	End	7	0		cleaner
62	Summer	Start	1	1	1759	cleaner
62	Summer	Start	2	0	1468	cleaner
62	Summer	Start	3	0	1134	cleaner
62	Summer	Start	4	0	936	cleaner
62	Summer	Start	5	0	1027	cleaner
62	Summer	Start	6	0	874	cleaner
62	Summer	Start	7	0	730	cleaner
62	Summer	Mid	1	1	1548	cleaner
62	Summer	Mid	2	0	848	cleaner
62	Summer	Mid	3	0	742	cleaner
62	Summer	Mid	4	0	721	cleaner
62	Summer	Mid	5	0	732	cleaner
62	Summer	Mid	6	0	608	cleaner
62	Summer	Mid	7	0	491	cleaner
62	Summer	End	1	1	1284	cleaner
62	Summer	End	2	0	780	cleaner
62	Summer	End	3	0	737	cleaner
62	Summer	End	4	0	602	cleaner
62	Summer	End	5	0	616	cleaner
62	Summer	End	6	0	543	cleaner
62	Summer	End	7	0	464	cleaner
63	Summer	Start	1	1	1842	cleaner
63	Summer	Start	2	0	1096	cleaner
63	Summer	Start	3	0	1061	cleaner
63	Summer	Start	4	0	1012	cleaner
63	Summer	Start	5	0	2880	cleaner
63	Summer	Start	6	0		cleaner
63	Summer	Start	7	0		cleaner
63	Summer	Mid	1	1	1800	cleaner
63	Summer	Mid	2	0	1088	cleaner
63	Summer	Mid	3	0	1011	cleaner
63	Summer	Mid	4	0	997	cleaner
63	Summer	Mid	5	0	1051	cleaner
63	Summer	Mid	6	0	1437	cleaner
63	Summer	Mid	7	0	5132	cleaner
63	Summer	End	1	1	1323	cleaner
63	Summer	End	2	0	429	cleaner
63	Summer	End	3	0	442	cleaner
63	Summer	End	4	0	575	cleaner
63	Summer	End	5	0	419	cleaner
63	Summer	End	6	0		cleaner
63	Summer	End	7	0		cleaner
50	Summer	Start	1	1	2313	cleaner
50	Summer	Start	2	0	882	cleaner
50	Summer	Start	3	0	1072	cleaner
50	Summer	Start	4	0	950	cleaner
50	Summer	Start	5	0	955	cleaner
50	Summer	Start	6	0		cleaner
50	Summer	Start	7	0		cleaner
50	Summer	Mid	1	1	3053	cleaner
50	Summer	Mid	2	0	1266	cleaner
50	Summer	Mid	3	0	1380	cleaner
50	Summer	Mid	4	0	791	cleaner
50	Summer	Mid	5	0	1384	cleaner
50	Summer	Mid	6	0		cleaner
50	Summer	Mid	7	0		cleaner
50	Summer	End	1	1	1934	cleaner
50	Summer	End	2	0	784	cleaner
50	Summer	End	3	0	1266	cleaner
50	Summer	End	4	0	943	cleaner
50	Summer	End	5	0	1237	cleaner
50	Summer	End	6	0		cleaner
50	Summer	End	7	0		cleaner
52	Summer	Start	1	1	2593	cleaner
52	Summer	Start	2	0	1257	cleaner
52	Summer	Start	3	0	1109	cleaner
52	Summer	Start	4	0	1462	cleaner
52	Summer	Start	5	0	1350	cleaner
52	Summer	Start	6	0	2036	cleaner
52	Summer	Start	7	0		cleaner
52	Summer	Mid	1	1	2735	cleaner
52	Summer	Mid	2	0	1195	cleaner
52	Summer	Mid	3	0	1819	cleaner
52	Summer	Mid	4	0	2334	cleaner
52	Summer	Mid	5	0	1408	cleaner
52	Summer	Mid	6	0	1078	cleaner
52	Summer	Mid	7	0		cleaner
52	Summer	End	1	1	2488	cleaner
52	Summer	End	2	0	1466	cleaner
52	Summer	End	3	0	1255	cleaner
52	Summer	End	4	0	1367	cleaner
52	Summer	End	5	0	1122	cleaner
52	Summer	End	6	0	1073	cleaner
52	Summer	End	7	0	1245	cleaner
53	Summer	Start	1	1	1762	cleaner
53	Summer	Start	2	0	896	cleaner
53	Summer	Start	3	0	1451	cleaner
53	Summer	Start	4	0	923	cleaner
53	Summer	Start	5	0	1053	cleaner
53	Summer	Start	6	0	819	cleaner
53	Summer	Start	7	0		cleaner
53	Summer	Mid	1	1	2049	cleaner
53	Summer	Mid	2	0	722	cleaner
53	Summer	Mid	3	0	721	cleaner
53	Summer	Mid	4	0	564	cleaner
53	Summer	Mid	5	0	599	cleaner
53	Summer	Mid	6	0	423	cleaner
53	Summer	Mid	7	0		cleaner
53	Summer	End	1	1	1846	cleaner
53	Summer	End	2	0	733	cleaner
53	Summer	End	3	0	880	cleaner
53	Summer	End	4	0	1014	cleaner
53	Summer	End	5	0	1114	cleaner
53	Summer	End	6	0		cleaner
53	Summer	End	7	0		cleaner
54	Summer	Start	1	1	1653	cleaner
54	Summer	Start	2	0	832	cleaner
54	Summer	Start	3	0	1395	cleaner
54	Summer	Start	4	0	852	cleaner
54	Summer	Start	5	0	761	cleaner
54	Summer	Start	6	0	1387	cleaner
54	Summer	Start	7	0	2125	cleaner
54	Summer	Mid	1	1	1491	cleaner
54	Summer	Mid	2	0	829	cleaner
54	Summer	Mid	3	0	700	cleaner
54	Summer	Mid	4	0	593	cleaner
54	Summer	Mid	5	0	940	cleaner
54	Summer	Mid	6	0	821	cleaner
54	Summer	Mid	7	0	892	cleaner
54	Summer	End	1	1	1620	cleaner
54	Summer	End	2	0	846	cleaner
54	Summer	End	3	0	1083	cleaner
54	Summer	End	4	0	825	cleaner
54	Summer	End	5	0	1685	cleaner
54	Summer	End	6	0	1810	cleaner
54	Summer	End	7	0		cleaner
55	Summer	Start	1	1	3767	cleaner
55	Summer	Start	2	0	2897	cleaner
55	Summer	Start	3	0	2797	cleaner
55	Summer	Start	4	0	2378	cleaner
55	Summer	Start	5	0	3435	cleaner
55	Summer	Start	6	0		cleaner
55	Summer	Start	7	0		cleaner
55	Summer	Mid	1	1	2926	cleaner
55	Summer	Mid	2	0	2497	cleaner
55	Summer	Mid	3	0	2574	cleaner
55	Summer	Mid	4	0	2772	cleaner
55	Summer	Mid	5	0	2706	cleaner
55	Summer	Mid	6	0	2563	cleaner
55	Summer	Mid	7	0		cleaner
55	Summer	End	1	1	2634	cleaner
55	Summer	End	2	0	2439	cleaner
55	Summer	End	3	0	2319	cleaner
55	Summer	End	4	0	2508	cleaner
55	Summer	End	5	0	2694	cleaner
55	Summer	End	6	0	4979	cleaner
55	Summer	End	7	0		cleaner
56	Summer	Start	1	1	1844	cleaner
56	Summer	Start	2	0	1116	cleaner
56	Summer	Start	3	0	1333	cleaner
56	Summer	Start	4	0	1012	cleaner
56	Summer	Start	5	0	930	cleaner
56	Summer	Start	6	0	1389	cleaner
56	Summer	Start	7	0	728	cleaner
56	Summer	Mid	1	1	1843	cleaner
56	Summer	Mid	2	0	1348	cleaner
56	Summer	Mid	3	0	1134	cleaner
56	Summer	Mid	4	0	1726	cleaner
56	Summer	Mid	5	0	1102	cleaner
56	Summer	Mid	6	0	1371	cleaner
56	Summer	Mid	7	0		cleaner
56	Summer	End	1	1	1675	cleaner
56	Summer	End	2	0	1065	cleaner
56	Summer	End	3	0	1067	cleaner
56	Summer	End	4	0	897	cleaner
56	Summer	End	5	0	675	cleaner
56	Summer	End	6	0	1069	cleaner
56	Summer	End	7	0	803	cleaner
57	Summer	Start	1	1	1278	cleaner
57	Summer	Start	2	0	1159	cleaner
57	Summer	Start	3	0	779	cleaner
57	Summer	Start	4	0	793	cleaner
57	Summer	Start	5	0	723	cleaner
57	Summer	Start	6	0		cleaner
57	Summer	Start	7	0		cleaner
57	Summer	Mid	1	1	1540	cleaner
57	Summer	Mid	2	0	687	cleaner
57	Summer	Mid	3	0	812	cleaner
57	Summer	Mid	4	0	682	cleaner
57	Summer	Mid	5	0	810	cleaner
57	Summer	Mid	6	0		cleaner
57	Summer	Mid	7	0		cleaner
57	Summer	End	1	1	1421	cleaner
57	Summer	End	2	0	889	cleaner
57	Summer	End	3	0	1037	cleaner
57	Summer	End	4	0	936	cleaner
57	Summer	End	5	0	1943	cleaner
57	Summer	End	6	0		cleaner
57	Summer	End	7	0		cleaner
58	Summer	Start	1	1	1756	cleaner
58	Summer	Start	2	0	856	cleaner
58	Summer	Start	3	0	821	cleaner
58	Summer	Start	4	0	777	cleaner
58	Summer	Start	5	0	777	cleaner
58	Summer	Start	6	0		cleaner
58	Summer	Start	7	0		cleaner
58	Summer	Mid	1	1	1764	cleaner
58	Summer	Mid	2	0	873	cleaner
58	Summer	Mid	3	0	742	cleaner
58	Summer	Mid	4	0	1331	cleaner
58	Summer	Mid	5	0	726	cleaner
58	Summer	Mid	6	0		cleaner
58	Summer	Mid	7	0		cleaner
58	Summer	End	1	1	1752	cleaner
58	Summer	End	2	0	1014	cleaner
58	Summer	End	3	0	1054	cleaner
58	Summer	End	4	0	902	cleaner
58	Summer	End	5	0	720	cleaner
58	Summer	End	6	0	1694	cleaner
58	Summer	End	7	0		cleaner
59	Summer	Start	1	1	2265	cleaner
59	Summer	Start	2	0	846	cleaner
59	Summer	Start	3	0	740	cleaner
59	Summer	Start	4	0	589	cleaner
59	Summer	Start	5	0	763	cleaner
59	Summer	Start	6	0	566	cleaner
59	Summer	Start	7	0	892	cleaner
59	Summer	Mid	1	1	1099	cleaner
59	Summer	Mid	2	0	522	cleaner
59	Summer	Mid	3	0	587	cleaner
59	Summer	Mid	4	0	690	cleaner
59	Summer	Mid	5	0	499	cleaner
59	Summer	Mid	6	0	679	cleaner
59	Summer	Mid	7	0	854	cleaner
59	Summer	End	1	1	1383	cleaner
59	Summer	End	2	0	429	cleaner
59	Summer	End	3	0	877	cleaner
59	Summer	End	4	0	538	cleaner
59	Summer	End	5	0	652	cleaner
59	Summer	End	6	0	567	cleaner
59	Summer	End	7	0		cleaner
60	Summer	Start	1	1	2258	cleaner
60	Summer	Start	2	0	735	cleaner
60	Summer	Start	3	0	913	cleaner
60	Summer	Start	4	0	640	cleaner
60	Summer	Start	5	0	545	cleaner
60	Summer	Start	6	0		cleaner
60	Summer	Start	7	0		cleaner
60	Summer	Mid	1	1	4034	cleaner
60	Summer	Mid	2	0	3058	cleaner
60	Summer	Mid	3	0	2399	cleaner
60	Summer	Mid	4	0	2274	cleaner
60	Summer	Mid	5	0	789	cleaner
60	Summer	Mid	6	0	980	cleaner
60	Summer	Mid	7	0	735	cleaner
60	Summer	End	1	1	2703	cleaner
60	Summer	End	2	0	694	cleaner
60	Summer	End	3	0	633	cleaner
60	Summer	End	4	0	553	cleaner
60	Summer	End	5	0	692	cleaner
60	Summer	End	6	0	867	cleaner
60	Summer	End	7	0	487	cleaner
62	Summer	Start	1	1	1119	cleaner
62	Summer	Start	2	0	768	cleaner
62	Summer	Start	3	0	1364	cleaner
62	Summer	Start	4	0	829	cleaner
62	Summer	Start	5	0	808	cleaner
62	Summer	Start	6	0	540	cleaner
62	Summer	Start	7	0	563	cleaner
62	Summer	Mid	1	1	1477	cleaner
62	Summer	Mid	2	0	1265	cleaner
62	Summer	Mid	3	0	1033	cleaner
62	Summer	Mid	4	0	2118	cleaner
62	Summer	Mid	5	0	879	cleaner
62	Summer	Mid	6	0	1161	cleaner
62	Summer	Mid	7	0	645	cleaner
62	Summer	End	1	1	1521	cleaner
62	Summer	End	2	0	1032	cleaner
62	Summer	End	3	0	897	cleaner
62	Summer	End	4	0	973	cleaner
62	Summer	End	5	0	957	cleaner
62	Summer	End	6	0	1122	cleaner
62	Summer	End	7	0		cleaner
63	Summer	Start	1	1	1767	cleaner
63	Summer	Start	2	0	584	cleaner
63	Summer	Start	3	0	525	cleaner
63	Summer	Start	4	0	1392	cleaner
63	Summer	Start	5	0	484	cleaner
63	Summer	Start	6	0	323	cleaner
63	Summer	Start	7	0		cleaner
63	Summer	Mid	1	1	1491	cleaner
63	Summer	Mid	2	0	829	cleaner
63	Summer	Mid	3	0	700	cleaner
63	Summer	Mid	4	0	593	cleaner
63	Summer	Mid	5	0	940	cleaner
63	Summer	Mid	6	0	821	cleaner
63	Summer	Mid	7	0	892	cleaner
63	Summer	End	1	1	1620	cleaner
63	Summer	End	2	0	846	cleaner
63	Summer	End	3	0	1083	cleaner
63	Summer	End	4	0	825	cleaner
63	Summer	End	5	0	1685	cleaner
63	Summer	End	6	0	1810	cleaner
63	Summer	End	7	0		cleaner
50	Summer	Start	1	1	2920	cleaner
50	Summer	Start	2	0	1355	cleaner
50	Summer	Start	3	0	2332	cleaner
50	Summer	Start	4	0	1360	cleaner
50	Summer	Start	5	0	1610	cleaner
50	Summer	Start	6	0	1614	cleaner
50	Summer	Start	7	0		cleaner
50	Summer	Mid	1	1	2146	cleaner
50	Summer	Mid	2	0	762	cleaner
50	Summer	Mid	3	0	869	cleaner
50	Summer	Mid	4	0	1217	cleaner
50	Summer	Mid	5	0	893	cleaner
50	Summer	Mid	6	0	810	cleaner
50	Summer	Mid	7	0		cleaner
50	Summer	End	1	1	2150	cleaner
50	Summer	End	2	0	848	cleaner
50	Summer	End	3	0	668	cleaner
50	Summer	End	4	0	888	cleaner
50	Summer	End	5	0	2081	cleaner
50	Summer	End	6	0	4796	cleaner
50	Summer	End	7	0		cleaner
52	Summer	Start	1	1	2468	cleaner
52	Summer	Start	2	0	1054	cleaner
52	Summer	Start	3	0	1075	cleaner
52	Summer	Start	4	0	916	cleaner
52	Summer	Start	5	0	638	cleaner
52	Summer	Start	6	0	678	cleaner
52	Summer	Start	7	0		cleaner
52	Summer	Mid	1	1	2125	cleaner
52	Summer	Mid	2	0	938	cleaner
52	Summer	Mid	3	0	731	cleaner
52	Summer	Mid	4	0	1069	cleaner
52	Summer	Mid	5	0	808	cleaner
52	Summer	Mid	6	0	1308	cleaner
52	Summer	Mid	7	0		cleaner
52	Summer	End	1	1	2044	cleaner
52	Summer	End	2	0	752	cleaner
52	Summer	End	3	0	912	cleaner
52	Summer	End	4	0	878	cleaner
52	Summer	End	5	0	789	cleaner
52	Summer	End	6	0	778	cleaner
52	Summer	End	7	0		cleaner
55	Summer	Start	1	1	2715	cleaner
55	Summer	Start	2	0	2558	cleaner
55	Summer	Start	3	0	2677	cleaner
55	Summer	Start	4	0	3037	cleaner
55	Summer	Start	5	0	4838	cleaner
55	Summer	Start	6	0		cleaner
55	Summer	Start	7	0		cleaner
55	Summer	Mid	1	1	2813	cleaner
55	Summer	Mid	2	0	2437	cleaner
55	Summer	Mid	3	0	2435	cleaner
55	Summer	Mid	4	0	2450	cleaner
55	Summer	Mid	5	0	2831	cleaner
55	Summer	Mid	6	0		cleaner
55	Summer	Mid	7	0		cleaner
55	Summer	End	1	1	2651	cleaner
55	Summer	End	2	0	2250	cleaner
55	Summer	End	3	0	2600	cleaner
55	Summer	End	4	0	2685	cleaner
55	Summer	End	5	0	4785	cleaner
55	Summer	End	6	0	3469	cleaner
55	Summer	End	7	0		cleaner
57	Summer	Start	1	1	1471	cleaner
57	Summer	Start	2	0	918	cleaner
57	Summer	Start	3	0	933	cleaner
57	Summer	Start	4	0	1055	cleaner
57	Summer	Start	5	0	1001	cleaner
57	Summer	Start	6	0	1186	cleaner
57	Summer	Start	7	0		cleaner
57	Summer	Mid	1	1	1348	cleaner
57	Summer	Mid	2	0	1011	cleaner
57	Summer	Mid	3	0	718	cleaner
57	Summer	Mid	4	0	845	cleaner
57	Summer	Mid	5	0	797	cleaner
57	Summer	Mid	6	0	931	cleaner
57	Summer	Mid	7	0		cleaner
57	Summer	End	1	1	1344	cleaner
57	Summer	End	2	0	956	cleaner
57	Summer	End	3	0	864	cleaner
57	Summer	End	4	0	754	cleaner
57	Summer	End	5	0	769	cleaner
57	Summer	End	6	0	536	cleaner
57	Summer	End	7	0	446	cleaner
58	Summer	Start	1	1	1633	cleaner
58	Summer	Start	2	0	1012	cleaner
58	Summer	Start	3	0	881	cleaner
58	Summer	Start	4	0	741	cleaner
58	Summer	Start	5	0	617	cleaner
58	Summer	Start	6	0		cleaner
58	Summer	Start	7	0		cleaner
58	Summer	Mid	1	1	1480	cleaner
58	Summer	Mid	2	0	799	cleaner
58	Summer	Mid	3	0	844	cleaner
58	Summer	Mid	4	0	1007	cleaner
58	Summer	Mid	5	0	835	cleaner
58	Summer	Mid	6	0	1896	cleaner
58	Summer	Mid	7	0		cleaner
58	Summer	End	1	1	1432	cleaner
58	Summer	End	2	0	697	cleaner
58	Summer	End	3	0	775	cleaner
58	Summer	End	4	0	678	cleaner
58	Summer	End	5	0	639	cleaner
58	Summer	End	6	0	684	cleaner
58	Summer	End	7	0		cleaner
59	Summer	Start	1	1	1465	cleaner
59	Summer	Start	2	0	530	cleaner
59	Summer	Start	3	0	530	cleaner
59	Summer	Start	4	0	571	cleaner
59	Summer	Start	5	0	1081	cleaner
59	Summer	Start	6	0		cleaner
59	Summer	Start	7	0		cleaner
59	Summer	Mid	1	1	1456	cleaner
59	Summer	Mid	2	0	598	cleaner
59	Summer	Mid	3	0	456	cleaner
59	Summer	Mid	4	0	670	cleaner
59	Summer	Mid	5	0	505	cleaner
59	Summer	Mid	6	0	1297	cleaner
59	Summer	Mid	7	0	463	cleaner
59	Summer	End	1	1	1306	cleaner
59	Summer	End	2	0	598	cleaner
59	Summer	End	3	0	525	cleaner
59	Summer	End	4	0	511	cleaner
59	Summer	End	5	0	965	cleaner
59	Summer	End	6	0	488	cleaner
59	Summer	End	7	0	535	cleaner
60	Summer	Start	1	1	2034	cleaner
60	Summer	Start	2	0	704	cleaner
60	Summer	Start	3	0	673	cleaner
60	Summer	Start	4	0	651	cleaner
60	Summer	Start	5	0	584	cleaner
60	Summer	Start	6	0	545	cleaner
60	Summer	Start	7	0	522	cleaner
60	Summer	Mid	1	1	2446	cleaner
60	Summer	Mid	2	0	750	cleaner
60	Summer	Mid	3	0	659	cleaner
60	Summer	Mid	4	0	780	cleaner
60	Summer	Mid	5	0	745	cleaner
60	Summer	Mid	6	0	588	cleaner
60	Summer	Mid	7	0	801	cleaner
60	Summer	End	1	1	1933	cleaner
60	Summer	End	2	0	673	cleaner
60	Summer	End	3	0	718	cleaner
60	Summer	End	4	0	544	cleaner
60	Summer	End	5	0	552	cleaner
60	Summer	End	6	0	685	cleaner
60	Summer	End	7	0	533	cleaner
63	Summer	Start	1	1	1568	cleaner
63	Summer	Start	2	0	458	cleaner
63	Summer	Start	3	0	545	cleaner
63	Summer	Start	4	0	426	cleaner
63	Summer	Start	5	0	430	cleaner
63	Summer	Start	6	0		cleaner
63	Summer	Start	7	0		cleaner
63	Summer	Mid	1	1	1363	cleaner
63	Summer	Mid	2	0	548	cleaner
63	Summer	Mid	3	0	395	cleaner
63	Summer	Mid	4	0	375	cleaner
63	Summer	Mid	5	0		cleaner
63	Summer	Mid	6	0		cleaner
63	Summer	Mid	7	0		cleaner
63	Summer	End	1	1	1067	cleaner
63	Summer	End	2	0	766	cleaner
63	Summer	End	3	0	420	cleaner
63	Summer	End	4	0	343	cleaner
63	Summer	End	5	0	364	cleaner
63	Summer	End	6	0	310	cleaner
63	Summer	End	7	0		cleaner
