# Supplementary material for: Comparing thermal strain in outdoor maintenance and indoor service workers in the mining industry during summer
Source: PLoS One. 2023 Oct 5;18(10):e0292436. doi: 10.1371/journal.pone.0292436 (PMC10553273; doi:10.1371/journal.pone.0292436)
Supplement: S8 File — (XLSX) [file pone.0292436.s008.xlsx]

## Sheet: Sheet1
Min	Service worker	Maintenance worker
0	92	80
1	92	78
2	91	76
3	92	77
4	95	77
5	96	78
6	95	79
7	94	78
8	94	82
9	94	83
10	97	83
11	94	84
12	93	85
13	91	84
14	90	86
15	95	85
16	95	85
17	96	83
18	93	83
19	95	85
20	96	85
21	94	85
22	95	88
23	94	90
24	95	90
25	95	88
26	94	87
27	95	90
28	97	91
29	96	90
30	97	88
31	98	88
32	98	86
33	98	86
34	97	87
35	97	88
36	95	87
37	97	88
38	96	91
39	95	92
40	96	89
41	96	87
42	94	86
43	95	88
44	96	88
45	94	89
46	94	89
47	93	87
48	94	87
49	95	87
50	93	86
51	92	87
52	94	87
53	92	86
54	93	87
55	94	86
56	96	86
57	95	83
58	95	85
59	96	83
60	93	82
61	93	86
62	94	87
63	95	84
64	96	81
65	96	82
66	97	83
67	97	80
68	96	82
69	95	82
70	96	84
71	96	85
72	95	86
73	96	84
74	96	84
75	96	82
76	96	82
77	96	84
78	94	85
79	96	85
80	95	81
81	93	78
82	94	81
83	96	82
84	96	82
85	95	80
86	96	81
87	95	81
88	95	81
89	94	85
90	95	86
91	95	86
92	94	86
93	95	85
94	95	84
95	98	82
96	97	83
97	96	83
98	97	82
99	99	83
100	96	81
101	97	81
102	96	78
103	98	78
104	97	80
105	97	83
106	96	82
107	96	83
108	96	83
109	97	82
110	97	81
111	97	81
112	96	77
113	96	83
114	97	84
115	97	82
116	94	83
117	95	83
118	94	84
119	95	83
120	96	83
121	97	84
122	97	87
123	96	85
124	97	83
125	98	84
126	96	85
127	97	82
128	97	80
129	96	82
130	95	81
131	96	83
132	97	83
133	95	82
134	95	84
135	95	81
136	94	83
137	96	82
138	97	79
139	96	79
140	94	81
141	96	81
142	97	82
143	96	80
144	94	81
145	95	80
146	95	80
147	94	80
148	91	78
149	93	79
150	92	80
151	93	79
152	93	75
153	93	74
154	93	73
155	91	71
156	91	75
157	91	73
158	90	73
159	91	74
160	90	76
161	90	75
162	91	75
163	90	73
164	90	79
165	94	81
166	93	83
167	94	82
168	95	80
169	94	80
170	94	80
171	95	79
172	93	77
173	91	78
174	92	79
175	94	78
176	96	80
177	93	76
178	95	78
179	95	79
180	95	76
181	94	77
182	94	81
183	95	78
184	96	75
185	94	75
186	96	73
187	96	76
188	98	75
189	100	75
190	98	75
191	96	74
192	98	75
193	98	75
194	98	75
195	96	75
196	99	75
197	98	74
198	99	73
199	99	74
200	99	74
201	99	71
202	99	72
203	98	71
204	99	71
205	98	74
206	98	73
207	98	70
208	97	70
209	98	74
210	99	76
211	99	79
212	99	76
213	100	75
214	101	76
215	98	80
216	98	80
217	96	79
218	97	81
219	97	81
220	97	81
221	98	79
222	98	81
223	98	81
224	98	81
225	97	80
226	95	79
227	97	81
228	96	82
229	96	85
230	96	84
231	98	83
232	96	82
233	97	81
234	98	82
235	97	82
236	98	88
237	98	87
238	97	85
239	97	84
240	98	85
241	97	83
242	98	85
243	98	84
244	98	85
245	98	84
246	98	84
247	98	84
248	98	86
249	98	87
250	100	89
251	98	92
252	97	92
253	98	87
254	98	83
255	97	79
256	96	80
257	96	81
258	96	81
259	97	82
260	97	80
261	95	83
262	97	83
263	98	81
264	100	83
265	99	83
266	99	82
267	98	81
268	97	84
269	98	83
270	98	82
271	97	82
272	98	79
273	99	79
274	99	78
275	99	77
276	100	78
277	99	80
278	99	79
279	99	78
280	99	76
281	97	76
282	98	77
283	98	79
284	99	81
285	100	79
286	100	76
287	100	78
288	99	77
289	99	76
290	100	75
291	97	78
292	99	76
293	100	75
294	98	77
295	98	77
296	99	80
297	99	78
298	99	76
299	99	74
300	99	75
301	98	76
302	99	78
303	99	79
304	100	77
305	98	75
306	98	76
307	97	75
308	96	77
309	99	76
310	98	74
311	96	74
312	96	74
313	97	73
314	96	77
315	95	76
316	94	75
317	92	76
318	91	76
319	93	74
320	94	76
321	96	76
322	93	75
323	92	75
324	94	79
325	94	81
326	95	81
327	94	80
328	93	80
329	90	81
330	90	77
331	92	76
332	94	74
333	94	76
334	92	77
335	90	75
336	93	75
337	95	78
338	92	79
339	92	79
340	95	77
341	95	73
342	94	74
343	91	76
344	93	79
345	93	79
346	90	76
347	87	75
348	92	79
349	94	78
350	90	80
351	90	82
352	89	82
353	88	84
354	89	83
355	88	84
356	89	85
357	89	83
358	89	81
359	89	83
360	89	84
361	88	84
362	90	82
363	91	84
364	89	86
365	90	82
366	90	81
367	88	82
368	88	84
369	88	80
370	89	80
371	88	80
372	90	77
373	89	79
374	90	78
375	89	78
376	90	78
377	89	74
378	89	74
379	90	73
380	88	74
381	88	72
382	89	73
383	88	73
384	87	72
385	87	76
386	88	76
387	88	74
388	87	74
389	89	74
390	90	75
391	90	75
392	91	77
393	92	76
394	91	79
395	93	79
396	97	77
397	97	77
398	97	82
399	97	82
400	98	80
401	98	79
402	98	78
403	99	76
404	98	78
405	97	77
406	96	79
407	96	81
408	96	82
409	97	84
410	98	79
411	98	79
412	98	80
413	98	79
414	97	82
415	98	84
416	97	81
417	98	80
418	97	82
419	99	82
420	100	86
421	99	86
422	101	82
423	101	81
424	100	81
425	100	80
426	102	82
427	100	83
428	100	82
429	100	82
430	101	87
431	99	82
432	100	82
433	100	82
434	100	78
435	101	79
436	101	83
437	100	84
438	102	85
439	103	83
440	102	81
441	101	84
442	104	84
443	105	83
444	104	81
445	105	82
446	101	81
447	104	83
448	105	84
449	104	83
450	103	84
451	104	86
452	103	88
453	104	85
454	105	83
455	105	85
456	104	86
457	102	85
458	103	84
459	103	84
460	102	82
461	103	82
462	102	83
463	104	84
464	103	83
465	102	82
466	102	84
467	102	85
468	101	86
469	100	85
470	100	87
471	101	88
472	102	88
473	100	85
474	100	83
475	100	83
476	99	83
477	99	83
478	99	80
479	99	78
480	98	80
481	99	82
482	99	81
483	98	82
484	100	80
485	99	80
486	100	78
487	101	77
488	99	80
489	99	80
490	100	79
491	100	79
492	99	81
493	99	80
494	100	80
495	100	79
496	100	80
497	98	80
498	98	78
499	99	80
500	99	83
501	98	84
502	97	82
503	99	82
504	100	82
505	97	79
506	99	78
507	97	78
508	99	78
509	96	77
510	95	75
511	94	78
512	95	80
513	96	77
514	96	79
515	96	79
516	96	82
517	95	83
518	96	79
519	97	78
520	96	78
521	99	78
522	97	78
523	95	79
524	96	78
525	97	79
526	97	81
527	96	83
528	94	82
529	96	82
530	95	80
531	97	79
532	96	77
533	95	75
534	95	77
535	95	77
536	96	75
537	98	76
538	95	76
539	97	75
540	93	78
541	93	79
542	93	77
543	94	76
544	96	73
545	96	74
546	96	72
547	94	74
548	94	74
549	95	72
550	97	72
551	96	72
552	95	72
553	95	73
554	95	73
555	95	74
556	95	76
557	95	76
558	95	75
559	96	75
560	95	74
561	96	72
562	96	74
563	96	74
564	96	76
565	95	74
566	95	75
567	96	78
568	97	79
569	96	79
570	96	79
571	97	74
572	96	78
573	96	81
574	94	81
575	95	80
576	96	83
577	96	78
578	95	80
579	97	80
580	96	78
581	96	81
582	96	81
583	96	81
584	97	81
585	96	82
586	95	83
587	95	83
588	96	83
589	95	81
590	95	80
591	95	80
592	94	80
593	94	82
594	94	81
595	94	80
596	94	80
597	96	76
598	96	75
599	97	77
600	97	77
601	98	79
602	98	78
603	99	77
604	98	75
605	99	77
606	100	79
607	100	75
608	98	77
609	99	77
610	99	75
611	97	76
612	99	79
613	98	78
614	98	77
615	97	76
616	98	80
617	99	80
618	98	82
619	97	79
620	96	78
621	96	77
622	97	75
623	98	81
624	97	80
625	98	80
626	98	77
627	97	77
628	98	79
629	98	78
630	98	80
631	98	79
632	97	80
633	97	78
634	96	77
635	96	76
636	96	74
637	94	76
638	94	75
639	95	74
640	94	76
641	95	78
642	96	73
643	97	75
644	95	75
