# Supplementary material for: Comparing thermal strain in outdoor maintenance and indoor service workers in the mining industry during summer
Source: PLoS One. 2023 Oct 5;18(10):e0292436. doi: 10.1371/journal.pone.0292436 (PMC10553273; doi:10.1371/journal.pone.0292436)
Supplement: S9 File — (XLSX) [file pone.0292436.s009.xlsx]

## Sheet: environmental measures
hour	occupation	wet.bulb	ambient	Globe Temp	WBGT indoors	wbgt.outdoor	rh	wind
0	maintenance	18.1	21.4	30.2	18.7	18.8	72	0
1	maintenance	19.8	23.5	31.3	23.2	22.5	54	0
2	maintenance	21.3	27.6	36.3	25.8	25	34	1.5
3	maintenance	21.3	30.6	39	26.3	25.5	28	7
4	maintenance	21.5	31.6	39.5	26.9	26	28	10.5
5	maintenance	22.1	34.1	43	27.8	27.1	24	16
6	maintenance	22	35	43.4	28.2	27.5	23	17.1
7	maintenance	22	35.9	43.9	28.6	27.8	22	9.8
8	maintenance	22.1	36.9	45.9	29.2	28.3	18	12.5
9	maintenance	22.4	37.3	46.9	29.6	28.7	19	13.1
10	maintenance	24.5	32.3	41.4	29.3	28.5	35	8.9
11	maintenance	24.1	31.7	40.7	28.9	27.9	33	11.1
0	maintenance	23.5	24.8	24.2	23.7	23.8	96	23.3
1	maintenance	24.8	27.2	34.7	27.8	27	76	25.2
2	maintenance	27	30.9	42.1	31.6	30.5	59	28.3
3	maintenance	27.5	32.3	44.4	32.6	31.5	40	29.7
4	maintenance	26.8	34.1	46.5	32.7	31.4	34	33.3
5	maintenance	26.9	36	48.9	33.7	32.1	28	35.3
6	maintenance	27.4	36.9	50.6	34.4	33	28	36.4
7	maintenance	26.9	37.3	51	33.8	32.6	23	37.2
8	maintenance	27.2	37.9	51.1	34.2	33	25	37.5
9	maintenance	26.3	37	49	33	31.8	25	36.4
10	maintenance	26	36.1	46	32.1	31	30	34.2
11	maintenance	25.7	35.2	44.4	31.3	30.3	34	33.2
0	maintenance	21.7	28.8	27.6	23.3	23.5	68	3.9
1	maintenance	23.5	32.1	38.6	28	27.3	40	3.6
2	maintenance	24.5	35.1	43.7	30.3	29.5	29	4
3	maintenance	25	38.6	47.2	31.4	30.7	23	10.9
4	maintenance	24.4	39.6	47.9	31.3	30.5	19	11.3
5	maintenance	24.7	41.1	49.8	31.9	31.2	17	12.4
6	maintenance	24.4	41.8	50.4	31.8	31.1	17	12.5
7	maintenance	24.5	42.7	51.1	32.4	31.5	16	6.6
8	maintenance	24.7	43	55.2	33.8	32.6	14	5.7
9	maintenance	24.5	42.2	57.6	34.3	32.7	14	2.2
10	maintenance	25.3	39.9	49.1	32.5	31.5	22	6.2
11	maintenance	24	39.1	46.9	30.9	30.1	22	5
0	maintenance	22.4	28.9	41	27.9	26.7	53	2.1
1	maintenance	23.5	31.7	44.7	29.8	28.6	30	4.1
2	maintenance	24.1	36.1	49.9	31.9	30.5	17	6.4
3	maintenance	24.9	37.2	52.7	33.2	31.7	18	6.1
4	maintenance	25.1	39	53.9	33.6	32.1	18	2.7
5	maintenance	25	39.1	54.6	33.9	32.3	16	1.6
6	maintenance	25.6	39	50.2	32.9	31.7	23	10.3
7	maintenance	26.2	36.2	45.2	32	31	32	9.7
8	maintenance	26.1	35.3	44.5	31.6	30.7	34	12.4
9	maintenance	25.3	32.8	40	29.7	28.9	41	10.3
10	maintenance	24.7	31.8	32.8	27.1	27	48	5.2
11	maintenance	23.9	30.2	29.7	25.6	25.6	55	1.1
0	maintenance	22.8	23.4	23	22.8	22.9	93	0
1	maintenance	23.2	24.9	28.5	24.8	24.4	82	0
2	maintenance	25.9	28.7	37.4	29.4	28.5	71	3.8
3	maintenance	27.6	31.2	41.3	30.7	30	58	0
4	maintenance	27.7	33.7	46.6	33.3	32.1	36	5.5
5	maintenance	28.1	34.9	48.1	34	32.7	36	5.4
6	maintenance	27.5	36.3	49.1	34	32.7	31	5.5
7	maintenance	26.6	35.7	46.3	32.5	31.5	32	11.8
8	maintenance	26.3	36.6	47	32.4	31.4	28	9.2
9	maintenance	25.5	35.8	44.9	32	31	30	11.3
10	maintenance	25.7	35	44.1	31.2	30.3	28	7.8
11	maintenance	25.1	33.2	38.3	29.1	28.6	39	11.9
0	maintenance	21.2	28.1	27.2	23	23.1	59	1.8
1	maintenance	22.9	30.1	35.8	26.8	36.2	44	1.8
2	maintenance	23.9	33.3	40.8	29	38.2	33	5.1
3	maintenance	25	37.2	46	31.3	30.4	27	5.1
4	maintenance	25.3	38.8	48.1	32	31.2	21	8.1
5	maintenance	26.2	39.2	48.1	32.7	31.8	24	8.7
6	maintenance	25.7	40.8	50.3	33.1	32	21	5.8
7	maintenance	26.2	42.2	52	34	33	19	8.7
8	maintenance	26.8	41.2	52	33.2	32.5	21	6.6
9	maintenance	27	40	50.1	32.9	32.2	26	11.3
10	maintenance	26.1	39.9	50	33.2	32.2	22	6.1
11	maintenance	26.7	37.7	44.9	32.1	31.4	28	6.1
0	maintenance	22.9	25.8	24.8	23.5	23.6	81	0
1	maintenance	24.3	27.7	33.9	27.2	26.6	61	0
2	maintenance	25	30.6	40.4	29.6	28.6	43	5.8
3	maintenance	22.7	35.2	44.4	29.2	28.2	23	8.1
4	maintenance	23.1	36	45	29.7	28.8	23	10
5	maintenance	24.2	37.8	47.8	31.2	30.3	22	7
6	maintenance	23.9	39.3	51.3	32.1	30.9	18	8.3
7	maintenance	22.4	40.1	49.5	30.6	29.6	13	15.1
8	maintenance	22.9	39.9	51.2	31.3	30.2	15	10.4
9	maintenance	27.2	37.9	52.7	34.8	33.3	25	12.4
10	maintenance	26.3	35.8	46.4	32.4	31.4	32	13.4
11	maintenance	26	34.5	38.9	29.9	29.5	38	6.2
0	maintenance	25.2	28.9	35.8	28.4	27.4	66	8.2
1	maintenance	26.1	30.7	37.3	29.5	28.8	51	10.5
2	maintenance	25.9	31.2	36.7	29.1	28.5	52	17.6
3	maintenance	25.6	33.1	38.9	29.6	27	47	15.5
4	maintenance	26.6	34.1	42.3	31.3	30.6	47	8.2
5	maintenance	26.1	34.7	40	30.1	29.5	44	12.1
6	maintenance	27	35.9	43.1	31.4	30.8	41	13
7	maintenance	26.1	35.6	42.1	30.8	30.1	39	8.4
8	maintenance	27.2	34.6	40.8	31.1	30.5	48	10
9	maintenance	25.6	33.1	34.7	28.4	28.2	51	7.5
10	maintenance	25.4	32.2	32.1	27.4	27.4	54	1.7
11	maintenance	24.8	31.6	31.3	26.8	26.8	55	1.6
0	maintenance	21	29.3	35.9	25.4	24.8	42	10.4
1	maintenance	21.8	31.5	38.9	26.9	26.1	32	15.3
2	maintenance	22.6	33.9	42.8	28.6	27.7	27	5.3
3	maintenance	22.3	34.1	42	28.3	27.5	25	13.4
4	maintenance	22.2	35	42.4	28.2	27.5	23	17.4
5	maintenance	23.1	36.6	44.1	29.4	28.7	21	23.1
6	maintenance	23.8	37	43.8	29.6	28.9	24	17.8
7	maintenance	23.6	35.8	46.4	30.1	29.1	27	10
8	maintenance	24.2	35.9	46.6	30.5	29.6	30	16.3
9	maintenance	23.3	34.9	41.1	28.6	28	32	13.1
10	maintenance	22.4	33.2	35	25.7	25.7	35	8.4
11	maintenance	21.9	32.4	32.1	25	25	38	8.5
0	maintenance	21	22.8	22	21.3	21.4	86	0
1	maintenance	23.1	25.9	33.1	36.1	25.4	68	0
2	maintenance	25.3	28.6	39.1	39.5	28.4	47	2.8
3	maintenance	26.4	31.1	43.6	31.4	30.2	39	1.6
4	maintenance	25.3	32.5	47.2	31.8	30.3	30	3.1
5	maintenance	26.9	34	50.9	33.9	32.1	29	4.1
6	maintenance	25.9	35.3	51.2	33.4	31.8	25	3.3
7	maintenance	26.1	33.6	43.2	31	30.1	42	13.3
8	maintenance	25.1	33.8	46.1	31.2	30.1	35	10.4
9	maintenance	24.9	33.4	40.3	29.3	28.8	38	12.8
10	maintenance	25.2	33.7	42.2	30.3	29.5	36	15.2
11	maintenance	24.4	32.6	38.4	28.7	28.1	39	4.8
0	maintenance	24.7	26.2	25.5	24.9	25	99	3.6
1	maintenance	26	27.9	32.9	28.1	27.6	75	4.2
2	maintenance	27.2	30.5	41.2	31.3	30.3	48	3.1
3	maintenance	27.4	32.4	43.7	32.2	31.1	40	3.6
4	maintenance	28.8	37.3	51.5	35.5	34	25	7.4
5	maintenance	29.4	40.1	54.8	36.9	35.4	24	1.6
6	maintenance	27.2	40.7	53.7	34.9	33.7	19	9.8
7	maintenance	26.3	40.6	48.5	32.8	32	20	6.1
8	maintenance	29	37.9	46.2	34.1	33.3	37	21.2
9	maintenance	28.6	37.6	45.8	33.6	32.8	39	23.9
10	maintenance	28	36.3	39.7	31.5	31.1	46	15.3
11	maintenance	26.3	35.8	41.8	30.9	30.1	34	17.8
0	maintenance	23.5	26.1	25.5	24.1	24.2	90	0.3
1	maintenance	24.3	27.8	31.2	26.5	26.1	67	2.4
2	maintenance	25	30.8	38.7	29	28.2	46	3.6
3	maintenance	24.6	32.2	43.8	30.4	29.4	33	5.7
4	maintenance	24.5	34.4	42.8	29.8	29.9	32	9.2
5	maintenance	24.7	35.2	42.9	29.4	30.2	31	6.8
6	maintenance	24.4	35.9	43.5	30	29.3	28	8
7	maintenance	25.2	37.1	49.5	32.5	31.2	25	8
8	maintenance	29.9	37.3	50.1	32.1	31	22	8.1
9	maintenance	25.4	37.9	50.7	32.9	31.6	20	9.5
10	maintenance	25.9	34.5	42.9	31	30.3	36	1.8
11	maintenance	25.6	34.5	42.7	31.5	30.7	33	6.6
0	maintenance	23.2	24.5	23.8	23.4	23.5	95	0
1	maintenance	24.8	28.4	33.4	27.4	26.9	59	5.2
2	maintenance	25.7	30.7	39.4	29.6	28.8	47	4.4
3	maintenance	23.9	33.1	40.6	28.9	28.2	31	5.8
4	maintenance	24	35.1	44.3	30.1	29.2	29	14.3
5	maintenance	24.3	36.7	45.9	30.7	29.7	26	14.5
6	maintenance	25.1	37.6	50.6	32,7	31.4	25	14.9
7	maintenance	24.2	37.5	51.6	32.2	30.9	23	10.9
8	maintenance	25.5	37.4	48.2	31.5	30.8	30	10.1
9	maintenance	25.7	35.4	42.7	30.9	30.1	34	3.2
10	maintenance	26.1	35.7	45.5	31.9	30.9	31	9.2
11	maintenance	25.4	34.9	43.3	30.7	29.9	29	9.2
0	maintenance	27.4	30.6	36.6	30.1	29.5	79	15.1
1	maintenance	28.1	32	37	30.8	30.3	55	10.5
2	maintenance	27.9	33.9	38.5	31	30.6	53	21.1
3	maintenance	27.3	34.7	45.4	32.5	31.5	48	21.7
4	maintenance	26	36	45.7	31.7	30.8	33	10.2
5	maintenance	26	36.9	48	32.5	31.3	30	16.1
6	maintenance	26.6	37.3	47.4	33	32	29	6
7	maintenance	27.3	36.7	47.9	33.5	32.4	31	3.4
8	maintenance	26.2	35.3	41	30.6	30.1	34	4.9
9	maintenance	26.6	33.3	38.5	30.1	29.6	48	4.6
10	maintenance	24.5	33.1	35.6	27.7	27.6	44	4.1
11	maintenance	24	31.9	31.9	26.4	26.4	48	4.1
0	maintenance	29.1	28.6	40.2	32.8	31.5	55	2.7
1	maintenance	29	30.4	43.7	33.6	32.3	40	2.8
2	maintenance	32.7	32.3	45.4	36.7	35.4	34	6.2
3	maintenance	29.4	34.6	50.6	43	34.16	26	2.3
4	maintenance	26.1	35.6	51.2	33.9	32.3	26	4.3
5	maintenance	27.6	36.4	49	33.8	32.6	30	9.2
6	maintenance	27.3	35.8	46.7	33.1	32	34	15.8
7	maintenance	27	34.3	44.9	32.3	31.2	37	7.2
8	maintenance	26.9	34.6	44.4	32.2	31.2	31	8.4
9	maintenance	26.3	32.5	40.4	30.5	29.7	38	7.3
10	maintenance	25.2	30.7	33.7	27.8	27.4	53	12.5
11	maintenance	24.5	30.3	31.4	26.5	26.4	56	6.3
0	maintenance		23.7	23.1			72	1.6
1	maintenance		26.3	27.7			56	2.8
2	maintenance	28.6	28.2	30.7	28.8	28.4	49	5.2
3	maintenance	26.5	29.1	44.1	31.9	30.4	43	8.3
4	maintenance	29.4	33.2	48.2	35.1	33.6	29	6.1
5	maintenance	29.9	35.8	52.5	36.7	35	24	5.3
6	maintenance	24.1	35.6	45.3	30.5	29.3	24	5.6
7	maintenance	28.6	34.9	50.7	34.5	32.7	23	0
8	maintenance	25.2	35.8	51.9	33.2	31.6	21	5.8
9	maintenance	25	36	50.1	32.5	31.1	20	4.3
10	maintenance	24.6	35.5	48	31.7	30.4	21	4.8
11	maintenance	24	33.2	42.5	29.6	28.7	26	6.3
0	maintenance	25	25.6	24.8	33	33.1	93	0
1	maintenance	25	27.7	31.3			65	0
2	maintenance	25	30.9	38	39.9	28.4	45	4.3
3	maintenance	24.1	32.5	44.1	30.1	28.9	31	9.4
4	maintenance	24.1	33.5	40.2	28.9	28.3	30	16.5
5	maintenance	24.5	34.7	44.2	29.7	29	33	16.5
6	maintenance	24.2	35.1	43.4	29.9	29.1	28	17.4
7	maintenance	25.1	36.5	47.3	31.7	30.6	27	8.8
8	maintenance	25.5	36.8	49.3	32.6	31.4	28	8.8
9	maintenance	24.8	36.4	46.2	31.3	30.3	28	4.8
10	maintenance	26.2	35.6	47.1	32.3	31.2	31	5.2
11	maintenance	25.2	32.8	39.8	29.5	28.9	43	10.3
0	maintenance	23.9	25.2	24.7	24.1	24.1	96	0
1	maintenance	24.7	26.9	27.9	25.7	25.6	80	0
2	maintenance	26.7	29.1	39.5	30.2	29.2	48	4.3
3	maintenance	26.6	30.3	39.5	30.6	29.7	48	10.6
4	maintenance	26.9	31.8	44.8	32.1	30.8	38	3.7
5	maintenance	27.3	34.5	51	34.3	32.6	30	3
6	maintenance	27.1	34.8	48	33.4	32	35	7.2
7	maintenance	27.3	35.2	44.5	32.4	31.5	40	20.8
8	maintenance	27	34.7	43.2	31.9	31	39	17.7
9	maintenance	26.8	34.3	43.8	31.8	30.8	35	17.8
10	maintenance	26.7	33.8	42	31.2	30.4	38	19.1
11	maintenance	26.3	33.2	39	30.1	29.5	44	12.7
0	service	26	28.5	29.9	27.1	26.47	77	2.3
1	service	29.3	34.3	46.2	34.3	28.49	34	2.3
2	service	30.1	36.6	50.3	36.2	29.89	29	2.4
3	service	29.5	37.3	51.2	36	29.72	25	5.4
4	service	30.2	38.9	51.9	36.7	31.07	26	6.6
5	service	30.5	39.2	52.3	37	31.25	26	7.7
6	service	31.4	41.4	58.1	39.5	33.05	23	1.4
7	service	39.6	39.5	51.7	43.2	32.14	30	10.4
8	service	37.3	37.4	45.5	39.8	30.83	37	13.4
9	service	42.9	36.1	44.9	43.2	30.37	40	4.1
10	service	42.5	34.5	40.2	41.9	30.18	53	4.1
11	service	43.7	34.3	35.3	41.2	28.27	47	4.1
12	service	33.7	31.9	31.9	33.1	27.77	62	1.1
0	service	38.3	27.1	27	35.6	26.52	94	0
1	service	40.2	28.1	29.5	36.6	27.33	89	0
2	service	35.5	30.9	38.9	40.1	28.86	66	2.1
3	service	32.9	34.5	42.9	35.9	29.18	45	2.1
4	service	32.4	37.3	49	37.4	30.61	32	11.1
5	service	28.2	34.1	40.1	31	29.98	54	13.2
6	service	29.6	35.5	42.6	33.5	29.36	39	11.5
7	service	28.9	36.5	40.2	31.4	28.84	35	13.2
8	service	30.3	39.8	54.2	37.5	32.46	28	11.2
9	service	28	36.8	40.2	31.7	30.55	44	17.1
10	service	27.5	36.7	37.4		28.93	38	17.1
11	service	26	35.7	36.9	29.8	28.38	39	10.6
12	service	26.2	34.7	35.2	28.9	27.499	40	18.6
0	service	37.1	27.7	27.1	34.1	26.95	93	0
1	service	35.9	29	30	34.1	27.17	80	0
2	service	38.4	32.5	40.8	39.2	28.63	51	6.4
3	service	41	37	49.4	43.8	30.66	33	0.6
4	service		38.3	53.4		31.17	27	1.6
5	service	44.3	38.8	52.3	46.9	32.26	32	6.4
6	service	46.7	39.9	53.6	48.8	32.42	28	8
7	service	42.3	39.4	51.3	44.3	32.4	32	13.3
8	service	4.1	36.7	45.5	48.1	30.69	39	13.3
9	service	35.5	25.9	25.5	32.5	24.28	84	13
10	service	47.8	28.3	28.4		26.36	80	9
11	service	37.2	27.9	27.9	34.2	25.52	76	7
12	service	28.9	29.2	29	28.9	26.01	69	0
0	service	30.6	29.7	29.6	38	29.26	99	1.7
1	service	32.2	31	31.4	32	29.82	87	10.7
2	service	34.8	33.3	42.3	37	31.39	66	11.1
3	service	38.1	37.4	52.8	41.5	33.13	42	0
4	service	35.8	40.6	57	41.4	33.52	28	1.7
5	service	36.6	40.9	56.2	43.6	34.72	34	2.6
6	service	36.2	40.7	55	35.2	34.74	36	3.7
7	service	36.6	41.3	53.4	36.6	34.83	36	4.2
8	service	37	41.6	53.8	36.6	35.08	36	5.4
9	service	40.9	37.6	46.5		31.68	40	14.3
10	service	37	36.2	43.8	39	31	45	13
11	service	33.9	34	38.6	35.9	30.09	57	17.9
12	service	32.9	33.5	35.8	33.9	27.38	60	17.9
0	service	28.8	29.8	38	31.5	28.92	75	0
1	service	30.1	32.8	43.9	34.3	29.49	51	1.7
2	service	30.6	39	53.4	37.5	31.38	26	1.7
3	service	31.1	38.6	52.3	37.6	32.66	35	4.7
4	service					0
5	service	31.1	38.7	51.6	37.3	33.65	41	8.8
6	service	31	39.3	51	37	33.38	38	10.3
7	service	30.9	39.1	49.6	36.6	32.8	37	8.4
8	service	30.8	39	49.8	36.6	32.27	34	4.4
9	service	30.5	40.1	50.6	36.5	32.12	29	5.6
10	service	29.6	37.8	43.7	33.7	31.42	41	12.1
11	service	28.9	35.6	39.4	31.8	28.31	36	12.1
12	service	28.8	32.4	32.4	29.9	29.32	71	2
0	service	24.9	26.6	26.5	25.4	25.5	90	0
1	service	25.3	27.9	28	26.1	26.1	84	0
2	service	27	36.5	48.5	33.4	32.2	27	5.3
3	service	27.5	40	53.6	35.2	33.9	21	5.3
4	service	25.8	42.1	55	34.6	33.3	15	4.9
5	service	25.9	44.3	59.3	35.8	34.3	11	8.6
6	service	25.2	45.3	59	35.3	33.9	11	8.6
7	service	28.4	42.7	54.5	36.4	35.2	21	8.8
8	service	27.6	42.9	53.4	55.4	34.3	21	10.1
9	service	27.2	41.6	51.2	34.4	33.5	21	10.6
10	service	27.8	40	49.4	34.3	33.4	21	11.8
11	service	26.6	37.1	47.4	32.9	31.9	32	11.8
12	service	27.6	37.4	40.8	31.4	31.2	32	4.9
0	service	22.8	30.3	41.9	28.6	27.4	56	0
1	service	24.6	35.6	47.4	31.3	30.2	33	4.2
2	service	26.3	38.9	51.2	33.7	32.5	25	3.8
3	service	27.7	40.3	53.8	35.6	34.3	23	6.6
4	service	28.7	39.8	53.7	36.1	34.7	28	5.8
5	service	28.5	40.6	54.8	36.3	34.9	27	7.2
6	service	28.8	40.7	53.6	38.3	35.1	27	8.2
7	service	28	40.8	52.6	35.5	34.2	25	5.7
8	service	28.2	41.5	52.2	35.3	34.2	22	10.4
9	service	28.3	40.1	50.3	34.9	33.9	25	10.4
10	service	28.9	37.9	45.4	33.5	32.8	39	5.2
11	service	28.9	37.3	47.7	34.5	33.5	40	4.5
12	service	27.1	33	33	28.8	28.8	54	4.5
0	service	23.3	27.6	27.5	24.5	24.6	73	3
1	service	24.8	30.4	40	29.4	28.4	59	2.8
2	service	25.4	33	38	29.2	28.7	46	2.5
3	service	27.9	37.7	52.3	35.3	33.8	32	2.5
4	service	27.6	41.7	55.6	36	34.6	20	2.5
5	service	28.2	44.3	59.5	37.4	35.9	17	0
6	service	27.9	44.2	59	37.1	35.6	16	5.5
7	service	29.7	44.1	57.6	38.1	36.7	22	5.5
8	service	30.9	42.9	55.8	38.2	36.9	25	10.5
9	service	29	42	53.4	36.4	35.3	23	7.7
10	service	27.6	39.7	45.1	32.5	32	33	7
11	service	27.2	35.7	46.4	32.9	31.8	38	7.7
12	service	26.3	37.5	45.9	32.2	31.3	30	7.7
0	service	27.4	29.3	30	28.2	28.1	86	2.8
1	service	27.9	30.5	34	29.1	29	79	2.8
2	service	30.5	34.3	49.8	36.2	34.6	44	0
3	service	29.9	34.8	51.4	36.3	34.7	49	2.8
4	service	31	38	51.3	36.8	35.6	35	0
5	service	29.9	38.4	53.7	37.1	35.6	32	2.7
6	service	31.1	39.7	55.5	38.5	37	32	2.9
7	service	30.2	38.2	51.7	37.3	36.1	43	6.7
8	service	31	40.6	53	37.7	36.4	31	6.7
9	service	30.6	39.5	50.5	36.6	35.5	30	10.6
10	service	29.7	37.5	47.7	35.1	34.1	33	10.6
11	service	28.2	34.8	37.6	31	30.7	47	8.1
12	service	28.1	33.6	34.5	30	29.9	58	8.1
0	service	27.2	28	29.2	27.8	27.7	95	0
1	service	27.5	30.2	38	30.7	29.9	77	0
2	service
3	service	29.7	36.8	52	36.3	34.8	35	0
4	service	30.5	38.5	54.2	37.8	36.2	28	0
5	service	29	38.6	53.1	36.3	34.8	27	3.3
6	service	30.5	39.2	52.3	36.9	35.6	29	5.4
7	service	30.2	39.8	50.1	35.4	34.8	37	7.4
8	service	26	30.6	31.2	27.6	27.5	65	5.4
9	service	28.4	33.1	33.9	30	29.9	65	3.7
10	service	28.1	32.5	33.8	29.8	29.7	65	4.3
11	service	28.2	32.7	34.7	30.2	30	64	4.3
12	service	27.7	32.4	33.8	29.5	29.4	64	4.3
0	service	26	29.4	35	28.7	28.1	74	10.2
1	service	27.3	31.6	43	32	30.9	58	3.1
2	service	27.7	33.3	46.3	33.4	32.1	49	8.3
3	service	28.4	35.2	47.1	34.1	32.9	42	6.9
4	service	28.4	35.7	49.8	34.7	33.4	39	6.9
5	service	28.5	35.7	45.1	33.5	32.5	45	7
6	service	29.7	36.6	48.7	35.2	34.1	43	7
7	service	28.8	37.2	50	35.3	34	36	6.8
8	service	28.7	36.1	46.9	34.2	33.2	38	7.6
9	service	29.2	35	45	34	33	43	7.6
10	service	27.4	33.3	34.3	29.5	29.4	56	7.6
11	service	29.3	35.3	40.2	32.5	32.1	47	2.4
12	service	27.7	31.2	31.3	28.8	28.8	67	0
0	service	22.9	25	24.6	23.5	23.5	84	0
1	service	23	23.9	23.9	23.2	23.2	89	0
2	service	22.7	23.9	23.9	23.1	23.1	89	0
3	service	24.6	26.5	32.5	26.9	26.3	69	1.2
4	service	27.6	30.6	44.7	32.7	31.1	56	1.2
5	service	28.2	33.2	49.8	34.8	33.1	48	3.2
6	service	28	34.2	50.5	34.7	33.1	36	5
7	service	29.3	36.8	53.4	36.5	34.9	35	3.8
8	service	29	36.9	53.7	36.4	34.8	38	5.7
9	service	29.1	36.2	50.4	35.5	34.1	39	10.2
10	service	28	33.5	41.4	31.9	31.2	41	11.6
11	service	28.2	32.9	36	30.6	30.3	64	0
12	service	28.8	34.4	46.2	32.1	31.6	52	1.2
0	service	27.4	30	32.9	29	28.8	86	0
1	service	28.4	33.2	38.4	31.4	30.8	54	3.1
2	service	28.8	36.1	44.5	33.6	32.8	37	5.5
3	service	29.1	36.6	45	34	33.2	39	7.6
4	service	30	37.8	49.3	35.8	34.7	35	7.6
5	service	30.3	39	51	36.5	35.2	35	16
6	service	30.2	38.5	51.2	36.3	35	37	7
7	service	29.6	33.5	44.1	33.8	32.9	51	13.8
8	service	28.9	36.1	43.2	33.1	32.4	43	13.8
9	service	29.1	34.8	41.6	32.8	32.2	44	13
10	service	29	34.3	38.9	32	31.5	51	13
11	service	27.9	32	33.2	29.5	29.4	67	4
12	service	27.3	30.7	30.6	28.3	28.3	83	4.4
0	service	24	26.1	26	24.6	24.6	85	0
1	service	24	26.6	26.6	24.8	24.8	79	0
2	service	24.3	26.5	26.5	24.9	24.9	80	0
3	service	24.7	27.2	28	25.7	25.6	80	0
4	service	25.5	31	35.2	28.4	28	53	0
5	service	25.9	33.5	43.7	31.1	30.1	28	5.2
6	service	26.8	36.4	50.4	33.8	32.4	29	10.2
7	service	27.7	38.8	52.5	35.1	33.7	27	10.2
8	service	28.3	40.4	56.8	36.8	35.2	22	14.8
9	service	28.1	39.9	53.2	35.7	34.4	25	7.7
10	service	28.8	40.4	50	35.6	34.5	24	7.8
11	service	27.9	40	49.3	34.3	33.4	24	3.1
12	service	26.7	38.3	42.6	31.4	31	29	6.3
0	service	26.6	27.6	27.7	26.9	26.9	97	0
1	service	27.2	28.9	30.5	28.2	28	85	0
2	service	27.9	31.7	38.4	31	30.4	57	0
3	service	29.5	35.6	48.9	35.3	34	31	1.7
4	service	30.6	38	50.3	36.4	35.2	35	10
5	service
6	service	30.8	39	50.5	36.7	35.6	35	10.1
7	service	39.5	35.6	41.4	33	32.4	42	8.7
8	service	29.5	35.1	41.9	33.2	32.5	45	10.1
9	service	28.9	34.4	40.6	32.4	31.8	49	6.3
10	service	28	32.2	35.3	30.2	29.8	61	8.5
11	service	22.9	25.8	23.2	23	23.2	93	0
12	service	24	25.1	25.8	24.5	24.5	99	0
0	service	23.3	25.5	24.5	23.7	23.8	88	0
1	service	23.5	25.5	25.3	24	24	83	0
2	service	23.7	25.9	26	24.4	24.4	83	3.1
3	service	24.9	27.8	30.2	26.5	26.3	75	3.4
4	service	25.5	30.3	40.6	30	29	61	5.5
5	service	26.6	34	48.1	33.1	31.7	43	3.2
6	service	27	35.6	49.6	33.7	32.3	37	4.5
7	service	26.9	38.7	51.9	34.3	33	27	4.5
8	service	27.5	37.4	48.7	33.9	32.8	36	6
9	service	27.9	37.8	47.8	33.9	32.9	35	18.9
10	service	27.9	36.9	46.5	33.5	32.5	35	18.9
11	service	28.1	36.7	46.9	33.8	32.7	35	22.9
12	service	28.4	36.2	45.7	33.5	32.6	37	18
0	service	27.4	30.2	39.7	31.1	30.1	89	3.2
1	service	28.8	33.8	48.3	34.6	33.1	52	2
2	service	28.1	34.3	44.1	32.8	31.8	45	5.7
3	service	28.6	35.4	45.3	33.6	32.6	42	4.9
4	service	29.6	37.4	50.8	35.9	34.5	38	4.9
5	service	29.8	36.6	50.5	35.9	34.6	45	5.2
6	service	29.5	37.2	49	35.3	34.1	41	4.8
7	service	29.9	37.1	48	35.3	34.2	40	7.6
8	service	29.7	35.6	46.1	34.6	33.6	43	11.5
9	service	29.5	34.7	45.5	34.3	33.2	46	11.6
10	service	28.9	33.8	38.6	31.8	31.3	54	9.7
11	service	28.1	31	30.9	29	29	89	9.7
12	service	28	31	31.1	28.8	28.8	72	4.6
0	service	44.1	28.9	34.2	41.8	28.42	84	2.7
1	service	53.2	33.2	46.2	50.9	30.34	52	2.7
2	service	41.2	37.2	49.6	45.4	29.53	26	3.7
3	service	46.2	39.1	52.4	49.3	29.86	20	3.7
4	service					0
5	service	45.5	43.2	58.2	48.8	31.92	15	4.4
6	service	48.4	44.5	59.4	51.9	32.22	13	0
7	service	44.1	46.3	60.5	49.6	32.97	12	8
8	service	40.3	44.1	55.7	44.9	33.4	20	8
9	service	40.5	41.1	50.5	43.5	31.36	23	9
10	service	38.3	39.1	46.8	40.8	30.56	28	9
11	service	29.3	36.8	37.1	31.7	29.09	39	0
12	service	29.7	33.1	33.2	30	25.21	35	0
0	service	26.9	27.1	27.4	27.1	27.09	99	2.8
1	service		28.8	29.2		28.026	91	2.8
2	service		32.4	40.8		29.6	59	4.9
3	service		36.8	47.4		31.64	42	5.5
4	service	32.9	38.7	51.4	38.5	33.75	42	8.1
5	service	34.4	38.3	48.3	38.5	33.02	43	14.2
6	service	34.7	39.7	49.2	39.2	33.41	40	17.1
7	service	35.1	39	49	39.2	33.79	44	10
8	service	35.5	38.2	48.1	39.2	33.18	45	14.1
9	service	36.9	36.7	45.5	38.7	31.18	42	9.2
10	service	38.3	35.5	41.4	40	31.15	53	17.1
11	service		34.7	41.5		30.04	49	9.6
12	service		34.2	41		30.03	52	9.6
0	service	31.9	24.4	24.2	29.6	22.47	80	0
1	service	32.1	25.5	31.8	32	24.17	73	1.7
2	service	33.3	30.5	41.2	36.5	24.73	32	7.2
3	service	37.3	32.3	45.9	40.6	26.62	31	7.2
4	service	32.7	34.6	49.1	37.6	27.42	24	8.1
5	service	34.2	35.4	50	36	28.17	24	18.1
6	service	32.7	36.3	50.6	38	28.31	22	4.1
7	service	30.8	39.3	52.1	37.1	30.38	22	6.3
8	service	30.2	41.2	54.2	37.3	30.64	17	5.5
9	service	32.2	39.3	53.9	38.7	30.53	21	5.5
10	service	31.1	36	45.2	35.3	28.88	31	5.5
11	service	30.8	35.2	44.2	34.8	27.76	29	3.9
12	service	31.1	34.5	41.8	34.3	27.42	32	3.9
0	service	38.3	27.1	27	35.6	26.52	94	0
1	service	40.2	28.1	29.5	36.6	27.33	89	0
2	service	35.5	30.9	38.9	40.1	28.93	66	2.1
3	service	32.9	34.5	42.9	35.9	29.67	45	2.1
4	service	32.4	37.3	49	37.4	30.61	32	11.1
5	service	28.2	34.1	40.1	31	30.05	54	13.2
6	service	29.6	35.5	42.6	33.5	30.76	39	11.5
7	service	28.9	36.5	40.2	31.4	28.84	35	13.2
8	service	30.3	39.8	54.2	37.5	32.46	28	11.2
9	service	28	36.8	40.2	31.7	30.55	44	17.1
10	service	27.5	36.7	37.4		28.93	38	17.1
11	service	26	35.7	36.9	29.8	28.38	39	10.6
12	service	26.2	34.7	35.2	28.9	27.52	40	18.6
0	service	34.5	27.8	27.8	32.4	27.03	92	0
1	service	34.9	28.5	32.4	34.4	28.86	95	0
2	service	36.6	33.3	45.8	39.6	28.66	40	1
3	service	37.7	35.7	48.1	40.9	30.27	37	1
4	service	35.7	37.5	54.1	39.2	31.58	31	1
5	service	35.8	37.8	50.8	40.5	31.44	33	7.1
6	service		38.2	51.1		32.52	37	7.1
7	service		37.8	49.8		32.5	40	4.3
8	service	38.2	37.1	48.9	42.2	32.005	41	14.3
9	service		37.1	47.2		32.61	47	22.7
10	service		36.2	46.9		32.32	50	20.1
11	service		35.9	45.3		31.83	50	20.1
12	service		34.9	36.3		30.63	60	0
0	service	30.6	29.7	29.6	38	29.61	99	1.7
1	service	32.2	31	31.4	32	29.82	87	10.7
2	service	34.8	33.3	42.3	37	31.39	66	11.1
3	service	38.1	37.4	52.8	41.5	33.2	42	0
4	service	35.8	40.6	57	41.4	33.52	28	1.7
5	service	36.6	40.9	56.2	43.6	34.72	34	2.6
6	service	36.2	40.7	55	35.2	34.74	36	3.7
7	service	36.6	41.3	53.4	36.6	34.83	36	4.2
8	service	37	41.6	53.8	36.6	35.08	36	5.4
9	service	40.9	37.6	46.5		31.68	40	14.3
10	service	37	36.2	43.8	39	31	45	13
11	service	33.9	34	38.6	35.9	30.02	57	17.9
12	service	32.9	33.5	35.8	33.9	29.48	60	17.9
0	service	27.4	29.3	30	28.2	28.1	86	2.8
1	service	27.9	30.5	34	29.1	29	79	2.8
2	service	30.5	34.3	49.8	36.2	34.6	44	0
3	service	29.9	34.8	51.4	36.3	34.7	49	2.8
4	service	31	38	51.3	36.8	35.6	35	0
5	service	29.9	38.4	53.7	37.1	35.6	32	2.7
6	service	31.1	39.7	55.5	38.5	37	32	2.9
7	service	30.2	38.2	51.7	37.3	36.1	43	6.7
8	service	31	40.6	53	37.7	36.4	31	6.7
9	service	30.6	39.5	50.5	36.6	35.5	30	10.6
10	service	29.7	37.5	47.7	35.1	34.1	33	10.6
11	service	28.2	34.8	37.6	31	30.7	47	8.1
12	service	28.1	33.6	34.5	30	29.9	58	8.1
1	indoor	24.7	31.4	28.7	25.9		57
2	indoor	20.8	27.9	28.7	23.17		52
3	indoor	22.6	28.3	29.1	24.55		61
1	indoor	21.4	28.9	27.5	23.23		50
2	indoor	19.4	26.8	25.8	21.32		49
3	indoor	20	26.1	25.3	21.59		57
1	indoor	23.5	29.1	26.3	24.34		62
2	indoor	20.3	26.1	25.9	21.98		59
3	indoor	20.5	27.1	22.3	21.04		54
1	indoor	21.5	27.6	26.9	23.12		58
2	indoor	20.2	26.4	26.4	22.06		56
3	indoor	19.9	26.6	25.9	21.7		53
1	indoor	23.8	30.7	30.9	25.93		55
2	indoor	23.6	30.5	30.7	25.73		55
3	indoor	22.5	30.2	29.9	24.72		50
1	indoor	21.7	30.1	31.2	24.55		46
2	indoor	20.8	29.7	27.7	22.87		43
3	indoor	18.6	27.3	25.3	20.61		42
1	indoor	17.2	26	27.2	20.2		40
2	indoor	16.8	26	25.9	19.53		38
3	indoor	16.5	25.6	25.1	19.08		38
1	indoor	19	25.7	26.2	21.16		53
2	indoor	18.9	26.1	26.5	21.18		50
3	indoor	18.7	26.2	26.2	20.95		48
1	indoor	25.7	36.8	28.6	26.57		39
2	indoor	21.8	33	29.8	24.2		35
3	indoor	19.3	29.1	28.7	22.12		38
1	indoor	24.8	38.1	39	29.06		31
2	indoor	23.3	35.8	33.5	26.36		32
3	indoor	22.7	33.9	32	25.49		36
1	indoor	19.1	27.1	28.2	21.83		46
2	indoor	19.3	27.3	28	21.91		46
3	indoor	20.1	27.5	27.8	22.41		50
1	indoor	19.3	26.2	28.3	22		52
2	indoor	16.7	24	23.3	18.68		47
3	indoor	20.9	30.8	29.3	23.42		39
1	indoor	20.8	28.9	27.5	22.81		45
2	indoor	22.2	32.1	31.9	25.11		40
3	indoor	20.1	30.1	29.6	22.95		38
1	indoor	21.6	30.5	30.6	24.3		44
2	indoor	19.7	29.8	28.9	22.46		37
3	indoor	18.8	28.7	28.2	21.62		37
1	indoor	23	31	31.2	25.46		49
2	indoor	22	31.2	30.4	24.52		43
3	indoor	22	30.7	29.8	24.34		45
1	indoor	24	36.4	37.4	28.02		33
2	indoor	24	36.5	35.7	27.51		33
3	indoor	23.5	34.8	33.5	26.5		36
